# Supplementary material for: Mis-localization of endogenous TDP-43 leads to ALS-like early-stage metabolic dysfunction and progressive motor deficits
Source: Mol Neurodegener. 2024 Jun 20;19:50. doi: 10.1186/s13024-024-00735-7 (PMC11188230; doi:10.1186/s13024-024-00735-7)
Supplement: Supplementary file 1 — Supplementary Material 1: STable 1. CytoTDP RNA sequencing results of 1.5 dpf old larvae. [file 13024_2024_735_MOESM1_ESM.xlsx]

## Sheet: Legend
STable1
Differential expression analysis of 1.5 dpf TDP DKO and CytoTDP larvae samples using DESeq2. In column D -1 and +1 indicate signficant genes (padjusted p<0.05).

## Sheet: TDP DKO
ensembl_gene_id	baseMean	log2FoldChange	lfcSE	padj	entrezgene_accession
ENSDARG00000102141	154.505	-0.463612	0.159048	0.00352577	ptpn12
ENSDARG00000102123	327.158	0.385187	0.105049	0.000488396	phtf2
ENSDARG00000114503	467.915	0.523886	0.0926179	5.76626e-08
ENSDARG00000100143	458.388	0.765733	0.164529	4.4589e-06	lrp6
ENSDARG00000103095	691.849	0.219982	0.10015	0.049256	tbk1
ENSDARG00000100422	1942.59	0.389905	0.0826937	8.57891e-06
ENSDARG00000100660	59.9506	0.492196	0.289311	0.031744	si:ch73-252i11.1
ENSDARG00000112451	217.103	1.00968	0.108482	1.35502e-19
ENSDARG00000045914	7238.24	-0.127131	0.0451579	0.018214	si:ch211-51e12.7
ENSDARG00000045911	1419.05	0.205554	0.0575899	0.0015233	tulp4a
ENSDARG00000025073	25003.8	0.136053	0.055876	0.0437147	rpl18a
ENSDARG00000031737	44.0453	-0.444551	0.229518	0.0271378	pthlha
ENSDARG00000099652	3394.9	0.137923	0.0496393	0.0197333	xpot
ENSDARG00000045900	400.254	0.400946	0.103313	0.000212907	agbl5
ENSDARG00000045898	391.383	-0.281342	0.0985329	0.00831571
ENSDARG00000006060	1134.16	0.606928	0.219243	0.00326847	crybg1b
ENSDARG00000099313	920.352	0.190618	0.0721479	0.0217789	naga
ENSDARG00000111388	931.753	0.370299	0.0672352	2.05404e-07	upf2
ENSDARG00000018149	3940.08	-0.327325	0.0455418	9.82341e-12	slc38a4
ENSDARG00000045886	4160.09	-0.39654	0.0753002	6.3507e-07	slc38a2
ENSDARG00000045885	2302.63	0.387466	0.0449351	1.55397e-16	scaf11
ENSDARG00000097341	70.5926	0.377521	0.17601	0.0249139
ENSDARG00000015921	679.868	0.190293	0.0707955	0.0193272	pwp1
ENSDARG00000045874	940.894	-0.176581	0.0558368	0.00596516	yeats4
ENSDARG00000045873	481.401	0.247632	0.0885601	0.0115085	frs2a
ENSDARG00000057714	759.552	-0.357382	0.0729122	4.20071e-06	cmah
ENSDARG00000070441	1749.14	0.112885	0.0451421	0.037803	zdhhc17
ENSDARG00000008235	912.086	0.13624	0.05196	0.0279013	cog5
ENSDARG00000004227	648.639	0.265131	0.0718805	0.000715809	pde3a
ENSDARG00000045870	1963.55	0.579235	0.05388	1.73708e-25	plekha5
ENSDARG00000030598	1277.96	-0.138458	0.0510076	0.0228448	nampta
ENSDARG00000089860	176.779	0.872031	0.137533	7.0331e-10	atxn7l1
ENSDARG00000039843	350.06	0.29612	0.0924236	0.00299895	znf800b
ENSDARG00000077654	176.752	-0.292722	0.128728	0.0288256	grm8a
ENSDARG00000105162	57.292	0.462653	0.202094	0.0138147	LOC110439414
ENSDARG00000039356	452.546	-0.235127	0.0760755	0.00530126	zgc:194209
ENSDARG00000059064	556.391	-0.155646	0.066157	0.0474145	rassf3
ENSDARG00000020871	2414.09	-0.249438	0.0412119	1.94086e-08	ptprz1b
ENSDARG00000039346	1199.22	-0.188006	0.0658024	0.0129853	ndufa5
ENSDARG00000097044	71.0487	0.76875	0.230974	0.000561809
ENSDARG00000059003	543.765	0.270436	0.0713319	0.000538312	strip2
ENSDARG00000015623	45.0018	0.619852	0.236743	0.00465798	ada2b
ENSDARG00000096037	366.717	-0.44498	0.119277	0.000283121	si:ch211-214j24.14
ENSDARG00000045846	715.833	-0.178473	0.0654757	0.0175531	osgep
ENSDARG00000045837	320.513	0.270601	0.108512	0.0205396	si:dkey-14d8.21
ENSDARG00000045837	320.513	0.270601	0.108512	0.0205396	LOC101884879
ENSDARG00000045837	320.513	0.270601	0.108512	0.0205396	LOC108183587
ENSDARG00000097507	111.37	0.954724	0.18095	2.11453e-07
ENSDARG00000045836	1122.88	-0.312258	0.0545348	8.90733e-08	mapk11
ENSDARG00000045835	53.2407	-0.693625	0.225765	0.00129877	si:dkey-14d8.6
ENSDARG00000034700	733.373	-0.17452	0.0555475	0.00644232	vegfab
ENSDARG00000031956	816.131	0.394778	0.0822351	5.6129e-06	tmem63a
ENSDARG00000054321	8514.07	-0.650839	0.0545535	3.13527e-31	ngs
ENSDARG00000040610	1133.6	0.441102	0.148619	0.00313873	si:ch73-352p4.8
ENSDARG00000098745	146.462	0.369427	0.12855	0.00506137	tfec
ENSDARG00000090468	254.728	-0.322899	0.128302	0.0149434	ppp1r3aa
ENSDARG00000099281	936.252	0.206835	0.0900177	0.0427976
ENSDARG00000068708	3017.87	-0.605263	0.0590411	2.60746e-23	ifrd1
ENSDARG00000102702	474.939	-0.3156	0.0798315	0.000242105	LOC100535105
ENSDARG00000102461	52.8732	-0.376411	0.20083	0.0388982
ENSDARG00000045822	1489.45	-0.69142	0.0814378	2.09961e-16	tnnt2e
ENSDARG00000101254	25.7849	0.446969	0.288552	0.0451301
ENSDARG00000079470	1100.85	0.354709	0.0618169	6.81235e-08	cdk17
ENSDARG00000074905	259.765	-0.231318	0.0969244	0.0315024	camk1da
ENSDARG00000039392	2312.12	0.343906	0.113491	0.00392317	wnk1b
ENSDARG00000076014	1573.17	0.314479	0.09127	0.0013442	erc1b
ENSDARG00000101849	2004.02	-0.1388	0.0474712	0.0130261	adipor2
ENSDARG00000103537	171.971	-0.792657	0.169568	4.13526e-06	ttll12
ENSDARG00000102020	138.02	-0.664748	0.126802	3.54473e-07	pnpla3
ENSDARG00000101967	402.227	0.18935	0.0775659	0.0337492	sult4a1
ENSDARG00000039681	955.183	-0.166448	0.0700223	0.0449653	samm50l
ENSDARG00000077926	366.936	0.385163	0.104853	0.000457142	si:dkey-48p11.3
ENSDARG00000045789	207.273	-0.29599	0.103348	0.00740992	srgap1b
ENSDARG00000045790	273.302	0.351704	0.104586	0.0014604	si:ch211-125a15.1
ENSDARG00000063149	1779	0.291016	0.0696314	0.000116664	tmtc1
ENSDARG00000075501	228.318	-1.77302	0.110083	2.78003e-56	cdnf
ENSDARG00000045704	537.806	-0.217345	0.0668335	0.0037892	dclre1c
ENSDARG00000045705	91.8474	-0.461509	0.151542	0.00238008	meig1
ENSDARG00000033179	406	-0.36735	0.0777363	8.80419e-06	tmem243b
ENSDARG00000109844	69.2774	-0.640392	0.177722	0.000288246	si:dkey-153k10.6
ENSDARG00000110426	36.3681	0.737581	0.252642	0.00184988	si:dkey-153k10.7
ENSDARG00000045706	1076.89	0.142851	0.0470231	0.00990401	tspan9b
ENSDARG00000094732	258.952	0.23819	0.107135	0.044097	mical3b
ENSDARG00000057983	964.258	0.330998	0.0639481	1.38675e-06	svopl
ENSDARG00000086650	50.5324	1.07382	0.234942	5.15654e-06	ttc41
ENSDARG00000003570	8726.68	-0.170932	0.0618801	0.0152991	hsp90b1
ENSDARG00000070126	73.4263	1.23795	0.27141	4.86429e-06
ENSDARG00000062968	6224.43	0.111255	0.0399667	0.0209939	sbf1
ENSDARG00000057921	179.51	-0.540044	0.158728	0.000648225	LOC100330186
ENSDARG00000018820	5704.78	0.4623	0.0898755	9.20588e-07	flncb
ENSDARG00000032799	228.51	-0.415794	0.117479	0.000636179	kcnd2
ENSDARG00000032389	427.211	-0.288681	0.0905711	0.00314612	tspan12
ENSDARG00000094973	250.122	0.277652	0.0896999	0.00453064	wnt16
ENSDARG00000045748	4547.04	0.772985	0.0729699	7.17272e-25	stab2
ENSDARG00000045749	1707.42	-0.398143	0.0513091	1.3537e-13	ppfibp1a
ENSDARG00000045750	141.106	-0.387102	0.145725	0.00828663	syt10
ENSDARG00000019235	4580.87	-0.140761	0.0436493	0.00572542	sema3aa
ENSDARG00000003822	169.96	-0.285749	0.103019	0.0101006	ankrd16
ENSDARG00000032765	2911.08	-0.159685	0.0598653	0.0234651	net1
ENSDARG00000045768	1430.78	0.552731	0.0539853	4.50534e-23	cry1a
ENSDARG00000032242	4450.32	0.977562	0.0817078	1.39285e-31	tnnt2c
ENSDARG00000058366	1079.48	0.190389	0.0747498	0.0270137	si:dkey-222f8.3
ENSDARG00000041665	865.25	0.177331	0.0706494	0.0298882	mkrn1
ENSDARG00000008720	1706.49	-0.277553	0.0516683	6.46912e-07	lmo3
ENSDARG00000053136	63.0855	0.49648	0.190376	0.00638181	b2m
ENSDARG00000069912	6558.83	-0.197214	0.0628991	0.00591451	hmga2
ENSDARG00000045658	1506.19	-0.249731	0.0597534	0.000143616	msrb3
ENSDARG00000015824	1771.99	0.146728	0.0616436	0.0467696	lemd3
ENSDARG00000005541	728.76	-0.32225	0.0765839	9.00183e-05	wif1
ENSDARG00000045669	107.479	0.370578	0.145143	0.011459	si:dkey-39a18.1
ENSDARG00000094646	4960.82	-0.151046	0.037052	0.000308894	dyrk2
ENSDARG00000045676	2807.15	-0.225033	0.0669802	0.00270811	calua
ENSDARG00000045687	592.009	-0.19332	0.0721011	0.0194048	pdzrn4
ENSDARG00000022550	532.209	0.244419	0.0810913	0.00663397	gxylt1b
ENSDARG00000020086	743.768	-0.509363	0.0715627	8.89847e-12	nuak1a
ENSDARG00000112858	3078.69	-0.311861	0.134008	0.0234052
ENSDARG00000017366	756.724	0.303934	0.0658918	2.00788e-05	prdm4
ENSDARG00000020101	4661.41	0.39616	0.0744372	4.84898e-07	psmc2
ENSDARG00000022424	1645.77	-0.547583	0.140987	0.00013219	slc26a5
ENSDARG00000069692	3126.22	0.200033	0.0449662	6.19777e-05	col7a1l
ENSDARG00000093135	240.693	0.250334	0.102092	0.0250871
ENSDARG00000056950	4548.82	-0.311103	0.0641743	6.59566e-06	epyc
ENSDARG00000088002	144.808	1.19089	0.140274	1.51515e-16	LOC101882092
ENSDARG00000027249	9085.64	-0.126423	0.0370255	0.00355477	btg1
ENSDARG00000020749	71.5349	0.544141	0.191839	0.00329184	caprin2
ENSDARG00000023026	282.044	0.304227	0.0919904	0.00215806	pkp2
ENSDARG00000095159	6.83542	0.853617	1.1283	0.0332048
ENSDARG00000093058	1034.25	0.186628	0.0786485	0.0404687	si:dkey-13i19.8
ENSDARG00000027424	64.7619	-0.597739	0.208556	0.00263579	slc25a3a
ENSDARG00000019420	2446.27	0.173592	0.060864	0.0143638	etnk1
ENSDARG00000045568	154.039	1.10062	0.430017	0.00298171	bcat1
ENSDARG00000029944	1320.5	-0.318384	0.04702	1.78714e-10	parpbp
ENSDARG00000020143	1520.31	-0.152552	0.057978	0.0261667	pah
ENSDARG00000014572	2667.8	0.198076	0.0725409	0.0171467	chpt1
ENSDARG00000076690	5.04389	1.40913	0.867757	0.01842	avpr2l
ENSDARG00000021239	1372.26	0.304071	0.0571957	6.83787e-07	apaf1
ENSDARG00000004055	1032.47	0.170296	0.0643985	0.0237317	uhrf1bp1l
ENSDARG00000031777	221.533	0.236904	0.0984895	0.0292942	pparaa
ENSDARG00000008439	272.954	-0.21391	0.0910799	0.0366746	atxn10
ENSDARG00000094428	76.8088	0.5717	0.170027	0.000714002
ENSDARG00000006766	12072.2	0.109393	0.0334071	0.00648597	snd1
ENSDARG00000069402	1182.12	-0.213097	0.0572861	0.000922895	lrrc4.1
ENSDARG00000045544	427.53	-0.257968	0.0997397	0.0166237	hgfa
ENSDARG00000014804	6510.11	-0.425912	0.0283235	6.91882e-49	cacna2d1a
ENSDARG00000001912	261.864	0.259346	0.103087	0.021406	drd4-rs
ENSDARG00000104301	24.2364	1.25646	0.3619	0.000265696	zgc:193726
ENSDARG00000045481	291.446	-0.582421	0.0937095	2.11298e-09	gsap
ENSDARG00000026855	34.0353	1.19708	0.285011	2.20261e-05	cacna2d4a
ENSDARG00000045485	685.276	0.350571	0.0676732	1.26997e-06	rassf8b
ENSDARG00000005476	2494.43	0.236656	0.0693145	0.00227598	nav3
ENSDARG00000030614	2002.06	0.111809	0.0431554	0.034488	syt1a
ENSDARG00000045486	1055.58	0.255335	0.077894	0.00298919	pawr
ENSDARG00000029830	235.324	0.424264	0.118207	0.000539883	myf6
ENSDARG00000007277	309.638	0.444839	0.103349	3.73167e-05	myf5
ENSDARG00000098436	3.44621	0.209255	0.386242	0.0344834
ENSDARG00000013414	456.588	-0.333939	0.0785928	7.2055e-05	lin7a
ENSDARG00000032218	181.306	0.387809	0.155268	0.0119214	acss3
ENSDARG00000055360	921.007	-0.155357	0.0634455	0.0388345	llph
ENSDARG00000061951	4402.69	0.31141	0.0701	4.14588e-05	golgb1
ENSDARG00000021579	828.3	-0.312397	0.0588578	7.37817e-07	orc5
ENSDARG00000021595	363.24	-0.354874	0.0802332	3.31525e-05	lhfpl3
ENSDARG00000032639	43.6587	-0.989074	0.247849	5.24975e-05	cd36
ENSDARG00000021647	2334.9	-0.159795	0.0476835	0.0037118	gnai1
ENSDARG00000016010	4038.89	-0.222315	0.0355227	6.25386e-09	nup107
ENSDARG00000033443	1818.94	0.340854	0.0842778	0.000152794	mdm2
ENSDARG00000011769	460.23	0.403702	0.0844174	5.6129e-06	cpm
ENSDARG00000022187	766.519	-0.213199	0.077842	0.0154684	usp6nl
ENSDARG00000001953	449.142	-0.905687	0.0946021	1.33026e-20	pfkfb3
ENSDARG00000069292	83.8785	-1.21053	0.196566	1.62334e-09	acot16
ENSDARG00000088524	1382.7	-0.966332	0.21178	5.25686e-06	acot17
ENSDARG00000033413	578.139	-0.806615	0.130228	1.67071e-09	acot18
ENSDARG00000045524	1910.09	-0.410218	0.0801203	1.24735e-06	lamb1b
ENSDARG00000045527	1595.06	-0.149423	0.0528214	0.0163628	nr2c1
ENSDARG00000069261	559.266	-0.784266	0.0700954	1.21777e-27	metap2a
ENSDARG00000069244	46.9881	2.32499	0.435644	1.24497e-07	si:ch211-244b2.3
ENSDARG00000045530	60.3954	0.981678	0.204573	1.98583e-06	si:ch211-244b2.4
ENSDARG00000045530	60.3954	0.981678	0.204573	1.98583e-06	LOC794484
ENSDARG00000041205	46.9392	0.467607	0.261311	0.0309438	slc6a1l
ENSDARG00000041199	676.912	-0.413669	0.0860188	5.0813e-06	alg12
ENSDARG00000084471	31.1969	-0.773262	0.28705	0.00311633
ENSDARG00000045510	737.998	0.252578	0.0791257	0.00388818	tbc1d22a
ENSDARG00000069185	4079.18	0.260582	0.0501228	1.65079e-06	celsr1a
ENSDARG00000096045	335.593	-0.420341	0.141171	0.00330804	si:ch73-263o4.4
ENSDARG00000112874	325.997	-0.200217	0.0842786	0.0373649	LOC100537428
ENSDARG00000074009	200.55	-0.268923	0.114565	0.0279377	znf1059
ENSDARG00000089318	122.968	-0.452971	0.237585	0.0271252
ENSDARG00000079222	199.939	-0.289408	0.139147	0.0419941	zgc:174315
ENSDARG00000023036	229.546	-0.349779	0.158427	0.0247558	si:dkey-23a23.2
ENSDARG00000104041	1015.8	-0.19711	0.0802561	0.0319171
ENSDARG00000099173	611.064	-0.239424	0.0746635	0.00391352
ENSDARG00000117163	155.715	-0.375702	0.134885	0.00633295
ENSDARG00000103143	99.647	0.9025	0.211986	1.97612e-05
ENSDARG00000102008	243.613	0.259063	0.120363	0.0434181	zgc:113135
ENSDARG00000075731	19.5954	1.13994	0.425378	0.00239597	si:dkey-11l22.1
ENSDARG00000095293	34.8842	0.935882	0.275493	0.000401927
ENSDARG00000088245	191.863	0.81507	0.40236	0.0106289
ENSDARG00000089304	56.1062	0.878512	0.251967	0.000306186
ENSDARG00000096186	343.452	0.557266	0.213248	0.00534308
ENSDARG00000096011	180.526	0.554123	0.118582	5.90773e-06
ENSDARG00000104584	107.833	0.563022	0.232399	0.00790752
ENSDARG00000090366	221.375	0.55203	0.134351	5.8798e-05
ENSDARG00000096188	25.1836	1.12879	0.324869	0.000290249
ENSDARG00000091013	474.309	1.05109	0.181214	1.3707e-08
ENSDARG00000101948	69.4347	0.52472	0.256474	0.0175767
ENSDARG00000102716	76.5205	0.537132	0.17045	0.00144059
ENSDARG00000095275	51.1075	0.802133	0.365743	0.00811752
ENSDARG00000099493	61.0208	1.00835	0.336886	0.0011502	LOC571651
ENSDARG00000098167	16.3757	1.04737	0.441793	0.00507976
ENSDARG00000099152	21.9999	0.541475	0.377176	0.036934
ENSDARG00000104407	109.634	0.55416	0.321758	0.0258324	LOC100150619
ENSDARG00000100896	96.1371	-0.689296	0.20225	0.000486176	znf973
ENSDARG00000098179	23.8065	0.820803	0.316554	0.00376996
ENSDARG00000101688	84.425	0.650316	0.365892	0.0195752	si:dkey-207l24.2
ENSDARG00000104704	125.122	1.07869	0.223667	1.61459e-06
ENSDARG00000112648	172.34	0.557039	0.309221	0.0230003
ENSDARG00000101223	11.0441	1.47463	0.556597	0.00264859	si:ch211-229l10.11
ENSDARG00000110745	28.7731	0.498799	0.340761	0.0407052
ENSDARG00000116177	126.36	0.536153	0.140845	0.000189478
ENSDARG00000102927	28.1828	1.86787	0.354984	1.93626e-07
ENSDARG00000100699	9.47879	1.33215	0.49708	0.00250417
ENSDARG00000103755	220.695	0.574427	0.390578	0.0323076	si:dkeyp-4c4.1
ENSDARG00000109211	117.265	0.534187	0.276637	0.0203455
ENSDARG00000104850	124.202	0.676261	0.258384	0.00413998
ENSDARG00000101817	150.757	0.463871	0.183053	0.00827708
ENSDARG00000110787	155.599	0.385356	0.172506	0.0202783
ENSDARG00000096497	73.2967	1.79699	0.341438	1.69996e-07
ENSDARG00000093846	24.7087	0.541767	0.452723	0.0443673
ENSDARG00000089831	99.4043	1.85799	0.283877	1.38888e-10
ENSDARG00000076160	40.9588	1.1814	0.373798	0.000665626
ENSDARG00000096435	7.79885	1.25896	0.756428	0.0148525
ENSDARG00000090116	235.986	0.570134	0.186122	0.00171653	znf1136
ENSDARG00000096462	19.7612	1.35901	0.495354	0.00189255
ENSDARG00000096463	16.6648	1.19302	0.544086	0.00661938
ENSDARG00000095149	34.4747	1.11208	0.378266	0.00125484
ENSDARG00000096491	5.20517	1.12256	0.912689	0.0251534
ENSDARG00000082646	8.73589	0.176482	0.322518	0.0467576
ENSDARG00000101916	45.0389	0.984712	0.257692	9.53689e-05
ENSDARG00000113626	126.799	-0.571278	0.182501	0.00136782
ENSDARG00000102542	35.132	-0.656278	0.405753	0.023422
ENSDARG00000110658	147.284	0.319034	0.160015	0.0421017	zgc:174696
ENSDARG00000103689	48.6515	-0.627906	0.265111	0.00765542
ENSDARG00000098390	103.159	1.11029	0.253851	1.10274e-05
ENSDARG00000098270	52.3879	-0.521006	0.436837	0.0458068	znf1053
ENSDARG00000115879	16.821	0.304343	0.616853	0.04907
ENSDARG00000109323	53.6883	0.848907	0.355365	0.00537665
ENSDARG00000093165	89.0143	-0.547704	0.393413	0.036837	LOC108183709
ENSDARG00000114317	55.6018	-0.899282	0.591244	0.018506
ENSDARG00000088640	32.4737	-0.609687	0.31569	0.0171641
ENSDARG00000096012	117.035	-0.461098	0.171828	0.00591451
ENSDARG00000100214	39.6879	-0.472837	0.225005	0.0187281
ENSDARG00000087168	47.1225	0.705807	0.280643	0.00495637
ENSDARG00000109749	41.5396	-0.768468	0.587169	0.0261103
ENSDARG00000111026	97.8188	0.490237	0.202976	0.00979516
ENSDARG00000099829	15.7492	-1.02353	0.527643	0.0108798
ENSDARG00000105570	347.301	0.616495	0.15066	5.43143e-05	crestin
ENSDARG00000103946	57.5182	-1.69397	0.210356	4.51429e-15
ENSDARG00000114711	59.0913	0.44524	0.195741	0.0151362	LOC101884110
ENSDARG00000111887	13.8575	-0.702391	0.496903	0.0272893
ENSDARG00000114289	102.141	0.5661	0.161241	0.000451799
ENSDARG00000114577	24.7519	-0.573649	0.575025	0.0438016	LOC108183819
ENSDARG00000088000	80.1273	0.887262	0.224249	6.0493e-05	LOC100537530
ENSDARG00000117132	63.0459	-0.857996	0.217412	6.57807e-05
ENSDARG00000106667	10.5461	2.55396	0.637744	6.43359e-05
ENSDARG00000110946	17.638	-0.893531	0.413251	0.00829986
ENSDARG00000115588	74.2855	0.644641	0.256099	0.00541997
ENSDARG00000116298	8.65185	2.96332	0.854406	0.00035643
ENSDARG00000092775	29.7961	2.42302	0.373932	2.72074e-10
ENSDARG00000101292	56.3978	0.596909	0.39741	0.029954	si:dkey-201g16.1
ENSDARG00000102595	165.238	0.746049	0.208283	0.000268002
ENSDARG00000106267	7.24759	-6.16101	1.37571	3.86296e-07
ENSDARG00000111824	148.301	-0.445698	0.234099	0.0278056
ENSDARG00000111198	11.6914	-0.425271	1.00261	0.0494892
ENSDARG00000093254	218.447	0.421586	0.137503	0.00255095	znf569l
ENSDARG00000100492	16.7109	0.673147	0.391413	0.0214594
ENSDARG00000115524	37.2946	1.84528	0.366165	5.89316e-07
ENSDARG00000092938	17.0243	1.0817	0.469324	0.00555127	zgc:173713
ENSDARG00000103119	50.317	0.46433	0.204632	0.0141412
ENSDARG00000101137	85.4917	0.998392	0.252819	5.81065e-05
ENSDARG00000099355	2084.97	-0.448125	0.0659277	1.0164e-10
ENSDARG00000117223	5.76784	1.27963	0.827587	0.01842
ENSDARG00000100257	68.999	-0.740478	0.44488	0.0191679	zgc:174314
ENSDARG00000109985	20.7917	1.60661	0.612792	0.00232983
ENSDARG00000104697	460.786	-0.576854	0.192866	0.00197172	si:dkey-57k17.1
ENSDARG00000102917	39.4286	-0.110078	0.253357	0.0142766
ENSDARG00000104888	58.4075	1.00408	0.218439	4.82313e-06
ENSDARG00000100571	5.15915	-2.3994	0.80815	0.00149748
ENSDARG00000076255	62.339	-0.602516	0.245475	0.00671073
ENSDARG00000109366	8.5377	-1.22047	0.593817	0.0093093
ENSDARG00000094653	113.148	-0.618001	0.345879	0.0202336
ENSDARG00000114557	5.98542	1.28779	1.01722	0.0275113
ENSDARG00000105144	136.262	0.618354	0.185571	0.000685603
ENSDARG00000088301	9.87734	-1.48859	0.577388	0.00303972
ENSDARG00000104006	80.5302	0.421861	0.17878	0.0138413
ENSDARG00000104004	13.4491	-0.340326	1.17697	0.02388	LOC101883440
ENSDARG00000099963	8.19709	-1.16939	0.661289	0.0145031
ENSDARG00000112928	94.7702	-0.554012	0.16904	0.000954979
ENSDARG00000105119	139.214	0.933797	0.233851	5.2158e-05	LOC108183940
ENSDARG00000112369	25.0977	0.834697	0.412432	0.0108057
ENSDARG00000102262	24.2257	0.780929	0.398458	0.0124771
ENSDARG00000101843	169.111	0.655538	0.215009	0.0014491
ENSDARG00000113713	28.6064	1.02806	0.300896	0.00036304
ENSDARG00000099590	2.71701	2.79141	1.21753	0.0103561
ENSDARG00000103172	53.1601	1.21116	0.318824	8.92426e-05
ENSDARG00000088847	95.8498	0.493837	0.231349	0.0162454
ENSDARG00000100262	296.367	0.301744	0.138724	0.0332052
ENSDARG00000104737	39.7364	0.673715	0.426781	0.0241309
ENSDARG00000100842	210.443	0.59728	0.16263	0.000250563	si:ch211-223a21.4
ENSDARG00000110917	35.2227	0.538308	0.440998	0.043514
ENSDARG00000110860	5.06489	0.85627	1.87889	0.0358316
ENSDARG00000113141	112.713	0.438315	0.18613	0.0126765
ENSDARG00000105219	38.5782	0.804552	0.286506	0.0022456
ENSDARG00000109255	84.5137	0.463834	0.201329	0.0132156
ENSDARG00000100370	49.5606	1.1101	0.446917	0.00352841
ENSDARG00000112586	49.0935	0.491645	0.401673	0.0495847
ENSDARG00000101528	51.8655	1.08765	0.320762	0.000359405
ENSDARG00000116620	11.296	1.5586	0.794207	0.00896195
ENSDARG00000098991	73.2097	-0.860493	0.221761	8.23022e-05
ENSDARG00000103239	47.7729	0.733623	0.440823	0.0196855
ENSDARG00000104892	32.3051	0.771421	0.465998	0.018908
ENSDARG00000100761	9.32074	1.8971	0.56537	0.000410746
ENSDARG00000113804	39.9565	0.537851	0.265823	0.0177164	LOC110439606
ENSDARG00000098721	11.0356	-1.33797	0.520577	0.00294523
ENSDARG00000112473	87.3449	-0.642389	0.294393	0.0104911
ENSDARG00000113826	21.1905	-0.600569	0.438996	0.0340766
ENSDARG00000112061	27.6273	-0.52851	0.47445	0.0473596
ENSDARG00000100219	138.479	0.737911	0.242734	0.00130878
ENSDARG00000101484	22.4677	-0.538883	0.334132	0.0311989	si:dkey-264f17.2
ENSDARG00000113780	161.137	-0.60213	0.194593	0.00140787	zgc:173615
ENSDARG00000101634	19.8576	-0.792954	0.455612	0.0172116
ENSDARG00000098220	14.3642	1.64354	0.420689	7.00099e-05
ENSDARG00000109697	73.9215	-0.793012	0.317176	0.00452422	LOC110437814
ENSDARG00000109319	48.7894	-0.681074	0.287158	0.00684068
ENSDARG00000099090	19.4047	-0.544383	0.440038	0.0432713
ENSDARG00000115792	5.75792	3.01078	1.49193	0.00923891
ENSDARG00000101756	218.685	0.456218	0.219347	0.0203723	im:7141269
ENSDARG00000101071	24.3363	0.521161	0.322387	0.0329919
ENSDARG00000101087	24.7921	-1.31825	0.512632	0.00276667
ENSDARG00000116086	17.6753	-0.568675	0.503455	0.0428455	LOC101884563
ENSDARG00000098305	8.19374	-1.06388	0.592028	0.0133868
ENSDARG00000092139	21.5201	-0.726932	0.553364	0.028083	LOC108184028
ENSDARG00000112831	88.6103	1.04586	0.17785	8.39185e-09	LOC101884305
ENSDARG00000099711	10.0677	-0.997175	0.593128	0.0161053
ENSDARG00000117400	186.797	0.245511	0.098137	0.022661
ENSDARG00000112072	20.8996	0.602551	0.461919	0.0358413
ENSDARG00000089715	111.248	-0.677191	0.270018	0.00522826	si:cabz01054394.7
ENSDARG00000090942	254.494	-0.355633	0.112222	0.00248812	LOC101885996
ENSDARG00000101908	1272.08	-0.255559	0.107808	0.0285873	rab3ip
ENSDARG00000101645	132.063	0.60512	0.174579	0.000480911	myrfl
ENSDARG00000102586	236.604	-0.467515	0.106433	2.44633e-05	zgc:152938
ENSDARG00000105781	60.546	-1.35254	0.717147	0.00898709	si:cabz01021428.1
ENSDARG00000095030	216.584	0.288622	0.101285	0.00817988	si:ch73-120g24.5
ENSDARG00000074298	1921.92	0.242156	0.0693347	0.00165013	znf1015
ENSDARG00000098389	96.4808	-0.499283	0.173088	0.00321558
ENSDARG00000077239	55.9276	1.37257	0.258161	1.46994e-07	si:ch211-165i18.2
ENSDARG00000096120	1057.34	-0.133748	0.0538292	0.0390938	si:ch73-266f23.3
ENSDARG00000105816	168.652	-0.441683	0.178467	0.0101234
ENSDARG00000113971	56.67	-0.213896	0.403521	0.0207466	LOC100149352
ENSDARG00000100752	942.373	0.207048	0.058767	0.00176612	rab21
ENSDARG00000076624	622.867	-0.26864	0.0652821	0.000164557	ptprb
ENSDARG00000091499	18.2104	8.27293	2.48475	3.71274e-10	zmp:0000001020
ENSDARG00000109502	871.491	0.395665	0.0811462	4.03714e-06	phf21b
ENSDARG00000100624	762.692	0.520322	0.0898277	2.82706e-08	si:cabz01066312.1
ENSDARG00000112073	726.569	-0.177653	0.0632083	0.0148947
ENSDARG00000059409	133.576	0.544963	0.127642	3.31395e-05	LOC100537809
ENSDARG00000103314	38.0591	0.499475	0.253125	0.0216537
ENSDARG00000100348	8.59189	-1.55193	0.624772	0.00417936
ENSDARG00000101690	177.867	0.405442	0.130291	0.00243842	si:ch73-158p21.2
ENSDARG00000100164	215.957	-0.571439	0.197863	0.00259771
ENSDARG00000094809	379.271	1.04993	0.099588	9.07744e-25	ms4a17a.11
ENSDARG00000043796	104.698	0.321931	0.143973	0.0270248	ms4a17a.7
ENSDARG00000094215	39.0429	0.802537	0.30673	0.00356129	LOC108183423
ENSDARG00000095717	120.866	0.451447	0.140606	0.00154428
ENSDARG00000104678	270.024	-0.540873	0.457591	0.0432332	LOC110437726
ENSDARG00000099076	4.37039	-0.110919	0.252157	0.0428173	LOC108179180
ENSDARG00000076476	13.2728	-1.73042	0.815236	0.00636313	LOC100537972
ENSDARG00000092241	142.923	-0.274846	0.118714	0.0290003
ENSDARG00000053695	285.863	-0.197998	0.0845366	0.0399086	zgc:162948
ENSDARG00000112275	5.75713	0.65242	2.37267	0.0405697
ENSDARG00000115988	125.299	0.655809	0.368219	0.0191512
ENSDARG00000096762	30.3056	-1.62109	0.488706	0.000368278	si:dkey-61p9.11
ENSDARG00000068857	100.983	0.317022	0.163509	0.0462549	gbp4
ENSDARG00000025046	43.5285	-1.08817	0.407874	0.00241223
ENSDARG00000100654	16.4761	0.741398	0.41754	0.0181411
ENSDARG00000090778	162.442	-0.316311	0.119765	0.0116894	ttll1
ENSDARG00000078014	1222.69	0.26672	0.0945819	0.0100806	pacsin2
ENSDARG00000039302	1066.41	0.542275	0.0911356	1.11074e-08	terfa
ENSDARG00000032405	1942.48	0.341369	0.0707667	6.45344e-06	ckap4
ENSDARG00000087206	1619.58	0.405145	0.100805	0.000129792
ENSDARG00000099824	23.5037	0.482531	0.33088	0.0434268	nots
ENSDARG00000104674	6599.48	0.254738	0.0700505	0.000996984	cct2
ENSDARG00000114910	33.0856	1.53774	0.612782	0.00288329
ENSDARG00000091521	253.328	0.587074	0.10745	1.42178e-07	LOC101886393
ENSDARG00000041203	2391.87	-0.139058	0.0538046	0.0305212	drap1
ENSDARG00000019406	448.219	0.255258	0.0776919	0.00282686	zgc:63470
ENSDARG00000098696	502.697	0.240782	0.086706	0.012562	rela
ENSDARG00000076386	875.321	-0.383135	0.146902	0.00933068	epdl1
ENSDARG00000019743	1839.16	0.335926	0.0766604	4.30046e-05	dctn1a
ENSDARG00000117262	258.64	0.24836	0.0973691	0.0202955
ENSDARG00000092488	976.146	0.564682	0.0593034	3.55158e-20	khnyn
ENSDARG00000039268	158.215	-0.686277	0.12395	7.86132e-08	emc4
ENSDARG00000039268	158.215	-0.686277	0.12395	7.86132e-08	LOC110438456
ENSDARG00000104227	707.979	-0.219779	0.0721628	0.00685339	nop10
ENSDARG00000100163	141.753	0.4098	0.165758	0.0114843	tox4b
ENSDARG00000079949	8981.64	-0.656619	0.034208	2.72153e-79	supt16h
ENSDARG00000068030	650.528	0.195801	0.0832208	0.039732	si:cabz01007802.1
ENSDARG00000078093	18.2507	1.03441	0.40574	0.00351812	zgc:172065
ENSDARG00000076146	120.859	-0.519793	0.157585	0.000975667	zgc:172075
ENSDARG00000076146	120.859	-0.519793	0.157585	0.000975667	LOC110437729
ENSDARG00000087375	5.30608	-2.5397	0.701912	0.000222635	zgc:66473
ENSDARG00000095410	5.55362	4.14031	1.32981	0.000302171	si:ch211-285c6.4
ENSDARG00000076257	11.8959	1.61438	0.649053	0.00367117	si:ch211-285c6.1
ENSDARG00000105464	62.8136	1.33745	0.347997	7.07731e-05	si:ch211-285c6.6
ENSDARG00000026505	48.378	2.06939	0.335248	1.54409e-09	si:ch211-285c6.3
ENSDARG00000105145	7.9299	2.66022	0.677065	8.13618e-05	si:ch211-282j17.12
ENSDARG00000070852	3.79916	-0.173287	0.327685	0.0161607	zgc:195077
ENSDARG00000113320	57.3985	1.49646	0.261733	1.76865e-08	si:dkey-88n24.5
ENSDARG00000105367	27.9652	2.69488	0.38666	1.42781e-11	si:dkey-88n24.11
ENSDARG00000011170	14236.4	-0.178998	0.0297836	2.77679e-08	ndrg2
ENSDARG00000103845	2799.34	0.134495	0.0513478	0.0285873	zgc:55733
ENSDARG00000071173	286.096	-0.540955	0.127673	3.64817e-05	slc12a10.2
ENSDARG00000055253	57.9993	-0.519329	0.284804	0.0248177	slc12a10.3
ENSDARG00000055313	15.0858	0.775229	0.519468	0.0232392	slc12a10.1
ENSDARG00000092167	23.3636	-0.725093	0.321617	0.00849528
ENSDARG00000105406	9.61108	3.00838	0.648794	5.96981e-06
ENSDARG00000090396	235.643	3.14501	0.14049	2.9623e-108	si:cabz01074946.1
ENSDARG00000090099	9.00152	2.41132	0.71244	0.000450717	si:ch211-165f21.6
ENSDARG00000045200	168	-0.688314	0.173857	7.66107e-05	dusp19b
ENSDARG00000099514	6668.52	-0.24236	0.0503321	1.06425e-05	zgc:112234
ENSDARG00000099514	6668.52	-0.24236	0.0503321	1.06425e-05	si:dkey-23a13.5
ENSDARG00000105314	2390.4	0.94836	0.286784	0.000491567	si:ch211-113a14.11
ENSDARG00000105314	2390.4	0.94836	0.286784	0.000491567	si:dkey-23a13.6
ENSDARG00000105352	7604.89	-0.227167	0.0686439	0.00309568	LOC794549
ENSDARG00000105352	7604.89	-0.227167	0.0686439	0.00309568	si:dkey-23a13.7
ENSDARG00000105352	7604.89	-0.227167	0.0686439	0.00309568	hist1h4l
ENSDARG00000105352	7604.89	-0.227167	0.0686439	0.00309568	LOC100150038
ENSDARG00000105352	7604.89	-0.227167	0.0686439	0.00309568	LOC100331412
ENSDARG00000101249	8778.28	-0.321551	0.0609279	1.34146e-06	LOC794549
ENSDARG00000101249	8778.28	-0.321551	0.0609279	1.34146e-06	hist1h4l
ENSDARG00000101249	8778.28	-0.321551	0.0609279	1.34146e-06	LOC100150038
ENSDARG00000101249	8778.28	-0.321551	0.0609279	1.34146e-06	LOC100331412
ENSDARG00000102806	7652.88	-0.178824	0.0462157	0.000617146	zgc:112234
ENSDARG00000102806	7652.88	-0.178824	0.0462157	0.000617146	si:dkey-23a13.16
ENSDARG00000105328	6371.59	-0.283567	0.10142	0.00917142	si:dkey-23a13.17
ENSDARG00000099920	2091.78	-0.235482	0.0567294	0.000156383	LOC794549
ENSDARG00000099920	2091.78	-0.235482	0.0567294	0.000156383	zgc:163040
ENSDARG00000099920	2091.78	-0.235482	0.0567294	0.000156383	hist1h4l
ENSDARG00000099920	2091.78	-0.235482	0.0567294	0.000156383	LOC100150038
ENSDARG00000099920	2091.78	-0.235482	0.0567294	0.000156383	LOC100331412
ENSDARG00000105353	5322.18	-0.337428	0.0797264	7.31224e-05	LOC794549
ENSDARG00000105353	5322.18	-0.337428	0.0797264	7.31224e-05	hist1h4l
ENSDARG00000105353	5322.18	-0.337428	0.0797264	7.31224e-05	LOC100150038
ENSDARG00000105353	5322.18	-0.337428	0.0797264	7.31224e-05	LOC100331412
ENSDARG00000105430	8833.54	-0.165959	0.0678616	0.0372427	si:ch73-368j24.11
ENSDARG00000105382	7815.16	-0.182247	0.0703329	0.02217	LOC794549
ENSDARG00000105382	7815.16	-0.182247	0.0703329	0.02217	hist1h4l
ENSDARG00000105382	7815.16	-0.182247	0.0703329	0.02217	LOC100150038
ENSDARG00000105382	7815.16	-0.182247	0.0703329	0.02217	LOC100331412
ENSDARG00000105468	8944.9	-0.142003	0.0558562	0.0446795	zgc:112234
ENSDARG00000105468	8944.9	-0.142003	0.0558562	0.0446795	si:ch73-368j24.9
ENSDARG00000105318	9639.73	-0.327265	0.0562575	4.98322e-08	LOC794549
ENSDARG00000105318	9639.73	-0.327265	0.0562575	4.98322e-08	hist1h4l
ENSDARG00000105318	9639.73	-0.327265	0.0562575	4.98322e-08	LOC100150038
ENSDARG00000105318	9639.73	-0.327265	0.0562575	4.98322e-08	LOC100331412
ENSDARG00000105414	5201.33	-0.283067	0.0442911	2.25673e-09	zgc:112234
ENSDARG00000105414	5201.33	-0.283067	0.0442911	2.25673e-09	si:ch73-368j24.10
ENSDARG00000105374	6354.71	-0.218566	0.0577099	0.000669253
ENSDARG00000086552	6179.63	-0.162548	0.0605503	0.0220809	h2ax2
ENSDARG00000105376	5917.5	-0.203638	0.0681913	0.00832343	LOC794549
ENSDARG00000105376	5917.5	-0.203638	0.0681913	0.00832343	hist1h4l
ENSDARG00000105376	5917.5	-0.203638	0.0681913	0.00832343	LOC100150038
ENSDARG00000105376	5917.5	-0.203638	0.0681913	0.00832343	LOC100331412
ENSDARG00000105340	11679.4	-0.178358	0.0589243	0.00750901	zgc:112234
ENSDARG00000105340	11679.4	-0.178358	0.0589243	0.00750901	si:ch1073-153i20.3
ENSDARG00000105350	9738.61	-0.181969	0.0732473	0.0324961	si:ch1073-153i20.4
ENSDARG00000105483	6388.55	-0.190123	0.053391	0.00166559	zgc:112234
ENSDARG00000105483	6388.55	-0.190123	0.053391	0.00166559	si:ch1073-159d7.5
ENSDARG00000074012	4496.37	-0.272432	0.0979716	0.0123547	si:ch1073-159d7.7
ENSDARG00000105355	7944.78	-0.234524	0.0578443	0.000242687	zgc:154164
ENSDARG00000105355	7944.78	-0.234524	0.0578443	0.000242687	LOC794549
ENSDARG00000105355	7944.78	-0.234524	0.0578443	0.000242687	hist1h4l
ENSDARG00000105355	7944.78	-0.234524	0.0578443	0.000242687	LOC100150038
ENSDARG00000105355	7944.78	-0.234524	0.0578443	0.000242687	LOC100331412
ENSDARG00000105409	9571.57	-0.161924	0.0695935	0.04907	LOC794549
ENSDARG00000105409	9571.57	-0.161924	0.0695935	0.04907	hist1h4l
ENSDARG00000105409	9571.57	-0.161924	0.0695935	0.04907	LOC100150038
ENSDARG00000105409	9571.57	-0.161924	0.0695935	0.04907	LOC100331412
ENSDARG00000078619	2935.61	-0.715107	0.0665434	1.37586e-25	pnp5a
ENSDARG00000113916	6.12285	-2.27098	0.738114	0.000963887
ENSDARG00000116246	48.918	-0.560156	0.28902	0.0187035	LOC110439923
ENSDARG00000103834	1845.21	0.35714	0.0715388	2.82045e-06	rbm14b
ENSDARG00000092003	96.8266	1.69488	0.361524	2.40587e-06	ccs
ENSDARG00000070107	104.685	-3.61585	0.293155	2.21147e-33	six7
ENSDARG00000111661	11.2491	-0.918732	0.491253	0.013117
ENSDARG00000025391	2779.52	-0.188742	0.0518852	0.00157451	pfdn2
ENSDARG00000070116	107.742	0.901396	0.240258	0.000122987	nit1
ENSDARG00000062752	3102.25	0.275963	0.0536969	2.04486e-06	mfap3l
ENSDARG00000077639	1149.44	-0.274396	0.0700306	0.000338807	intu
ENSDARG00000060176	185.25	0.287738	0.118615	0.0218319	trmt10b
ENSDARG00000036893	689.537	0.224696	0.0763767	0.00892046	f13a1b
ENSDARG00000087318	161.629	-0.93829	0.240243	6.92238e-05	jac10
ENSDARG00000056166	8.70865	1.13754	0.579243	0.0105487	jac2
ENSDARG00000044584	961.894	-0.152119	0.0566275	0.0229573	tex261
ENSDARG00000058702	182.358	0.301196	0.130679	0.0259016	vax2
ENSDARG00000070097	1787.19	0.134013	0.0467149	0.0156916	selenos
ENSDARG00000105432	72.7382	-0.661103	0.195625	0.00056416	si:cabz01029535.1
ENSDARG00000104487	231.285	-0.460405	0.129924	0.000543165	mthfs
ENSDARG00000098443	1110.08	0.156104	0.0590332	0.0250836	zfand6
ENSDARG00000103697	5634.67	-0.169173	0.0627251	0.02093	arnt2
ENSDARG00000058452	1654.65	0.147572	0.0566693	0.0283533	abhd17c
ENSDARG00000058369	4790.95	-0.393681	0.0615034	1.26331e-09	mex3b
ENSDARG00000027903	244.474	-0.359084	0.163984	0.0244155	adamtsl3
ENSDARG00000011201	19405.9	0.252807	0.0770631	0.00301057	rplp2l
ENSDARG00000058349	925.089	-0.256149	0.0622938	0.000185757	polr2l
ENSDARG00000062956	567.913	-0.276836	0.127076	0.0377076	dagla
ENSDARG00000076449	27.4828	-0.511933	0.308937	0.031182	kbtbd13
ENSDARG00000025797	574.481	0.409674	0.0890776	1.29695e-05	abhd2a
ENSDARG00000012504	163.451	-0.274442	0.105828	0.0159743	rlbp1a
ENSDARG00000062909	6713.34	0.123707	0.0385069	0.00616799	furina
ENSDARG00000101584	6272.87	-0.392357	0.0682525	5.38813e-08
ENSDARG00000089706	99.3042	0.431021	0.282904	0.0481873	si:ch211-276a23.5
ENSDARG00000057527	99.6277	0.336014	0.154751	0.0281113	mef2ab
ENSDARG00000057323	2365.05	-0.236998	0.0591761	0.000289908	e2f8
ENSDARG00000073688	4576.49	0.107805	0.044359	0.0468821	nav2a
ENSDARG00000067964	2302.2	-0.307572	0.0559589	2.54525e-07	slc6a5
ENSDARG00000057328	10.4006	0.752599	0.547341	0.0280162	cth1
ENSDARG00000057353	2350.11	0.48893	0.101331	3.70484e-06	ehbp1l1a
ENSDARG00000087452	198.168	-0.263945	0.115675	0.0325658	peli3
ENSDARG00000103713	1355.63	-0.242029	0.113224	0.0384353	cd248a
ENSDARG00000009610	2209.06	-0.238788	0.0535631	5.54708e-05	rgs12a
ENSDARG00000099518	55.6664	-0.493416	0.200451	0.00890636	si:ch211-119e14.1
ENSDARG00000098379	408.1	0.671986	0.105977	8.80043e-10	si:dkey-38l22.2
ENSDARG00000006754	968.632	0.175669	0.058923	0.0100211	mllt3
ENSDARG00000022020	1719.11	-0.191183	0.0697985	0.0171856	focad
ENSDARG00000105552	2.6844	0.112713	0.253543	0.0247558	LOC100329853
ENSDARG00000105667	19.6913	0.641599	0.40101	0.0253161
ENSDARG00000100946	499.136	0.367935	0.12476	0.00438093	si:ch211-212k18.9
ENSDARG00000103316	1611.51	0.358866	0.129613	0.00714379	si:ch211-212k18.5
ENSDARG00000104169	10896.6	0.143867	0.041214	0.00228186	si:ch211-212k18.4
ENSDARG00000069335	658.37	0.549868	0.122143	1.24655e-05	bcl6b
ENSDARG00000056346	391.557	0.192792	0.0846843	0.0469984	acap1
ENSDARG00000036414	1962.71	-0.126764	0.0513372	0.0434868	si:ch73-335l21.1
ENSDARG00000061850	654.62	-0.337217	0.0783898	5.7727e-05
ENSDARG00000055791	121.919	-0.363264	0.144856	0.0126765	zgc:158423
ENSDARG00000103211	355.388	-0.721434	0.0940743	1.16598e-13	si:dkey-19b23.8
ENSDARG00000075140	503.411	0.311785	0.0931362	0.00186309	si:dkey-19b23.15
ENSDARG00000098932	2863.48	0.175457	0.0448746	0.000520436	gigyf1a
ENSDARG00000086150	668.253	-0.190937	0.0839362	0.0483348	wrap53
ENSDARG00000036445	587.191	0.739918	0.170797	1.74667e-05	serpinh2
ENSDARG00000101135	236.8	-0.544067	0.150798	0.000348018
ENSDARG00000077329	447.327	-0.167967	0.0733491	0.04968	nlgn2a
ENSDARG00000022532	176.806	-0.29972	0.132679	0.0284244	chrnb1l
ENSDARG00000105629	290.375	0.301931	0.102631	0.00605249
ENSDARG00000088589	128.162	-2.8008	0.440688	3.97307e-10	ponzr3
ENSDARG00000087440	92.6005	-2.05119	0.626849	0.000366684	ponzr4
ENSDARG00000022129	2817.36	0.18105	0.0704704	0.0271488	rbm4.3
ENSDARG00000055080	3601.38	-0.157447	0.039115	0.000393003	rbm4.2
ENSDARG00000036386	1863.29	0.180385	0.0481693	0.000939328	rbm4.1
ENSDARG00000069600	569.642	-0.311986	0.0971173	0.00271001	zgc:109889
ENSDARG00000030176	986.271	0.316435	0.0959001	0.00217169	zgc:92429
ENSDARG00000036505	522.646	0.428451	0.0728392	2.31396e-08	syt4
ENSDARG00000026842	6941.41	0.0974387	0.0323618	0.0128667	acin1b
ENSDARG00000002235	1709.77	0.264138	0.0483006	4.25237e-07	mmp14a
ENSDARG00000054539	1056.41	0.351699	0.0552182	1.81548e-09	lrp10
ENSDARG00000027907	121.035	0.625526	0.188215	0.000698326	si:ch211-216p19.6
ENSDARG00000007989	1553.69	-0.222245	0.0534985	0.000181292	nedd8
ENSDARG00000087017	19.3798	-0.296154	0.643646	0.035584	si:dkey-11k2.7
ENSDARG00000036344	359.643	-0.282016	0.0762209	0.000652473	calb2b
ENSDARG00000040224	4032.29	-0.223912	0.0446092	4.57348e-06	krcp
ENSDARG00000032458	2362.21	0.14196	0.0546026	0.030981	mark2b
ENSDARG00000024109	2501.94	-0.273259	0.0439652	6.74185e-09	naa40
ENSDARG00000001939	1074.28	-0.284245	0.0505028	1.68701e-07	b3gat3
ENSDARG00000099819	386.635	-0.74536	0.157819	3.32895e-06	sb:cb1058
ENSDARG00000103682	2161.89	-0.347385	0.0657031	6.86143e-07	si:dkey-23i12.5
ENSDARG00000082087	57.0335	-0.433459	0.189848	0.0153392
ENSDARG00000105562	14.8713	0.585143	0.674301	0.0454226	si:dkey-23i12.7
ENSDARG00000098874	1942.92	0.153293	0.0412253	0.00120827	exoc6b
ENSDARG00000007370	5666.98	0.282051	0.126533	0.0335563	dysf
ENSDARG00000069463	5823.46	-0.182583	0.0539581	0.00284727	alox12
ENSDARG00000031796	3228.62	0.11127	0.0439722	0.0382654	ache
ENSDARG00000036473	242.588	-0.482467	0.121489	0.000114413	snapc2
ENSDARG00000086222	8809.26	-0.33963	0.0530264	1.74076e-09	nat16
ENSDARG00000105615	14.7145	1.20992	0.465991	0.0028932	si:ch211-196f2.6
ENSDARG00000076402	46.2365	0.598109	0.218335	0.00362935	nat16l
ENSDARG00000056803	1519.38	0.164258	0.0494865	0.00400197	ap1s1
ENSDARG00000056795	366.838	-0.255415	0.122954	0.0491341	serpine1
ENSDARG00000039211	1074.44	-0.337167	0.143653	0.0201941	zgc:77439
ENSDARG00000079712	3100.03	-0.158544	0.0510749	0.00770129	gal3st4
ENSDARG00000016363	1258.14	-0.429266	0.0674069	1.33001e-09	her8a
ENSDARG00000040265	1636.95	0.234878	0.10508	0.041976	mpdu1b
ENSDARG00000040266	2214.11	0.270113	0.0457735	4.16706e-08	sox19b
ENSDARG00000092115	25434.8	-0.127766	0.0446836	0.016419	eif4a1a
ENSDARG00000069433	630.829	0.301749	0.0587855	1.8432e-06	tnk1
ENSDARG00000036305	1068.56	-0.179467	0.061441	0.011516	phf23b
ENSDARG00000069430	866.398	-0.182152	0.0492661	0.0010871	tp53i11a
ENSDARG00000019098	5732.68	-0.20485	0.0430819	1.70274e-05	cd82a
ENSDARG00000056587	317.861	-1.68994	0.217284	3.09568e-14	cyp2r1
ENSDARG00000062190	1691.92	0.342264	0.0409438	1.64076e-15	pde3b
ENSDARG00000054324	78.8402	0.766385	0.184975	3.56588e-05	rerglb
ENSDARG00000113398	4.80605	-1.93193	0.932951	0.0103663
ENSDARG00000010596	437.607	0.383394	0.0891819	4.88707e-05	slc7a6os
ENSDARG00000054423	1405.74	0.280557	0.0766701	0.000792137	slc7a6
ENSDARG00000105643	58.9118	0.625525	0.221035	0.00277651	si:dkey-181f22.4
ENSDARG00000103445	3.59948	0.166559	0.312172	0.0330259
ENSDARG00000061145	451.951	-0.232298	0.0775003	0.00734013	gfod2
ENSDARG00000095007	1014.92	-0.139458	0.0558931	0.0371558	LOC108179061
ENSDARG00000036058	564.378	-0.254568	0.0619855	0.000183117	gnao1b
ENSDARG00000036059	220.819	0.408248	0.0961017	5.4513e-05	tmppe
ENSDARG00000077901	7558.14	0.187051	0.0585614	0.00530727	herc1
ENSDARG00000061096	343.92	0.360071	0.11572	0.00289333	dapk2a
ENSDARG00000011259	214.004	-0.316832	0.126227	0.0156697	trpm1a
ENSDARG00000053685	472.035	-0.258012	0.0781832	0.00273356	gtf2a2
ENSDARG00000053650	111.183	0.490956	0.16074	0.00212466	foxb1b
ENSDARG00000053625	49.127	-0.590202	0.2161	0.00375839	anxa2b
ENSDARG00000001910	721.811	-0.188831	0.0636489	0.00946087	rorab
ENSDARG00000033683	87714.9	-0.175016	0.0713476	0.0366604	tpma
ENSDARG00000053505	1466.75	-0.358388	0.0535744	2.46679e-10	fbxo22
ENSDARG00000105630	307.451	0.44326	0.136411	0.0014809	alpk3b
ENSDARG00000079622	410.088	-0.196995	0.0761283	0.0238467	frmd5
ENSDARG00000053554	576.141	0.598982	0.0830642	3.80025e-12	wdr76
ENSDARG00000076104	2134.13	0.172113	0.0627368	0.0183527	sema4bb
ENSDARG00000052728	6045.45	-0.0961614	0.0319935	0.0128582	sltm
ENSDARG00000074490	2064.67	0.108622	0.0419059	0.0338054	casc4
ENSDARG00000075158	6506.67	-0.285741	0.0456106	4.75113e-09	igdcc3
ENSDARG00000076919	2102.51	0.152902	0.0635841	0.0440465	igdcc4
ENSDARG00000011615	3320.95	-0.543312	0.0513622	1.04264e-24	mybpc3
ENSDARG00000027322	5638.03	-0.0959445	0.03708	0.0341663	lin7c
ENSDARG00000018817	129.07	-0.431868	0.125312	0.000815844	bdnf
ENSDARG00000008022	1726.21	-0.154652	0.0628393	0.037987	kif18a
ENSDARG00000060542	2612.49	0.151735	0.0521704	0.0105968	lgr4
ENSDARG00000078650	59.6814	-0.527206	0.226232	0.0104389	kcna4
ENSDARG00000000442	1111.83	-0.165338	0.0559504	0.0113371	slc39a13
ENSDARG00000036152	211.776	0.599347	0.129515	6.65675e-06	gas2b
ENSDARG00000079324	694.093	0.301963	0.094337	0.00298002	ano9b
ENSDARG00000051852	488.583	-0.247447	0.0934101	0.0162362	kcnc1a
ENSDARG00000036082	237.147	0.256608	0.0898423	0.00949029	tph1b
ENSDARG00000105568	63.2834	-1.25186	0.403857	0.000737834	si:ch211-194p6.10
ENSDARG00000105655	191.939	-2.07985	0.416444	5.70303e-07
ENSDARG00000105621	9.99313	-2.15986	0.709385	0.00100347
ENSDARG00000036086	626.271	-0.628262	0.0740768	2.70161e-16	itga11a
ENSDARG00000079440	690.444	-0.256077	0.0699607	0.00089383	coro2ba
ENSDARG00000060238	4375.58	0.312552	0.0531648	3.71435e-08	uacab
ENSDARG00000036139	472.788	-1.45338	0.143961	6.36952e-23	lctla
ENSDARG00000036136	1152.39	-0.243519	0.0652706	0.000741487	tipin
ENSDARG00000105641	1362.37	-0.252064	0.0577116	6.71256e-05	si:ch211-98n17.5
ENSDARG00000087196	823.378	0.181035	0.0652053	0.0164414	fibinb
ENSDARG00000036135	271.684	-0.432601	0.0933055	9.67371e-06	bbox1
ENSDARG00000003495	2823.16	0.157007	0.0550299	0.0150274	madd
ENSDARG00000010586	134.182	-0.318954	0.139132	0.0244852	tex9
ENSDARG00000051768	613.765	0.200359	0.071132	0.0135246	fhod1
ENSDARG00000075964	7638.81	0.14174	0.0321176	9.24286e-05	plekhg4
ENSDARG00000018814	1328.86	0.169086	0.0502364	0.00343896	esrp2
ENSDARG00000069089	85.5746	0.924923	0.261213	0.000243254	agrp
ENSDARG00000069090	2241.69	-0.276934	0.0507033	4.20794e-07	atp6v0d1
ENSDARG00000001975	565.915	-0.802148	0.117566	4.04819e-11	hsd11b2
ENSDARG00000030463	187.023	-0.974354	0.139278	9.94884e-12	tppp3
ENSDARG00000101818	107.232	0.847384	0.209158	4.4807e-05
ENSDARG00000101076	3428.17	0.132007	0.0428436	0.00901541	irx3a
ENSDARG00000044216	351.027	0.2299	0.0982848	0.0348202	fto
ENSDARG00000026862	1614.45	0.309244	0.140076	0.0294464	aktip
ENSDARG00000074498	6451.85	-0.255174	0.0587557	7.62687e-05	chd9
ENSDARG00000103315	364.169	-0.470384	0.13904	0.000848185	LOC103911399
ENSDARG00000073957	2223.28	-0.229727	0.0424998	5.89997e-07	tox3
ENSDARG00000105542	27.1412	-1.41672	0.378361	0.000105821
ENSDARG00000074319	5551.25	-0.124702	0.04214	0.0126765	sall1a
ENSDARG00000060058	976.135	0.209977	0.0542673	0.000523587	cylda
ENSDARG00000010756	232.786	-0.328892	0.123466	0.0104707	nod2
ENSDARG00000008380	4295.29	-0.151106	0.0355431	0.00016964	brd7
ENSDARG00000060070	1725.65	-0.157803	0.0644438	0.0384965	adcy7
ENSDARG00000036074	769.817	-0.402172	0.116619	0.000904496	cebpa
ENSDARG00000013050	52.0014	0.603651	0.237569	0.00567524	abcc12
ENSDARG00000036066	67.7951	0.811113	0.427084	0.0129428	si:dkey-78a14.4
ENSDARG00000033418	1685.92	0.35515	0.123309	0.00556815	gpatch1
ENSDARG00000008485	777.439	-0.430261	0.0565642	3.93591e-13	lrp3
ENSDARG00000077537	351.015	-0.889555	0.219681	4.33703e-05	nudt19
ENSDARG00000005315	6637.84	0.378611	0.039611	4.17093e-20	celf1
ENSDARG00000105525	862.609	-0.248835	0.0743202	0.00249207
ENSDARG00000105526	72.8099	0.943627	0.198159	2.3978e-06	LOC101886471
ENSDARG00000105526	72.8099	0.943627	0.198159	2.3978e-06	LOC103912018
ENSDARG00000015385	2385.79	-0.183691	0.0630231	0.0114773	ndufs3
ENSDARG00000024299	374.138	-0.243105	0.0752419	0.00361293	c1qtnf4
ENSDARG00000105608	3.5323	-3.0056	1.41444	0.00509427
ENSDARG00000007141	7280.19	0.502181	0.0689381	2.90572e-12	psmc3
ENSDARG00000090615	22.0507	0.51741	0.40241	0.0448937	cd59
ENSDARG00000036043	160.068	-0.408495	0.113816	0.0005428	znf408
ENSDARG00000099388	16.8448	0.703045	0.46893	0.0259773
ENSDARG00000024324	3260.05	-0.193293	0.0597797	0.0044531	arhgap1
ENSDARG00000104129	28.678	-2.51409	0.400097	8.46782e-10	si:dkey-23n7.10
ENSDARG00000006878	2523.21	-0.119405	0.0352616	0.00339249	phf21aa
ENSDARG00000015793	923.245	-0.275697	0.111603	0.0209327	creb3l1
ENSDARG00000105540	63.6726	0.590517	0.235949	0.00627028
ENSDARG00000036036	18737.9	0.125589	0.0302391	0.000272272	mdka
ENSDARG00000029995	495.123	-2.41229	0.138379	6.29352e-66	tnni2b.2
ENSDARG00000099385	1696.2	0.269409	0.0691435	0.000377005	lsp1b
ENSDARG00000068457	47330.3	-0.50775	0.0502853	1.41318e-22	tnnt3b
ENSDARG00000052271	483.293	0.303805	0.110425	0.00978783	slc22a18
ENSDARG00000033042	123.684	0.535473	0.154842	0.000570502	ptprja
ENSDARG00000059871	1270.98	0.295201	0.0561226	1.02733e-06	shrprbck1r
ENSDARG00000102101	67.6284	-0.921851	0.503604	0.0124713	si:ch73-174h16.5
ENSDARG00000078964	673.404	0.168652	0.0715401	0.0452978	esyt2b
ENSDARG00000035978	2929.61	0.243809	0.0524329	2.18603e-05	ube3c
ENSDARG00000068567	973.173	0.152326	0.051942	0.0124142	shha
ENSDARG00000001241	6026.83	-0.15095	0.03564	0.00017602	puf60b
ENSDARG00000105528	30.8276	2.02279	0.444247	4.79001e-06
ENSDARG00000075083	4635.7	-0.234996	0.0544167	8.87205e-05	prkdc
ENSDARG00000105779	16.6469	-2.11099	0.680994	0.000772684
ENSDARG00000052331	316.45	-0.636679	0.136753	5.3391e-06	abcf2b
ENSDARG00000059961	1567.77	0.207929	0.0721982	0.0113669	chpf2
ENSDARG00000019969	3893.07	-0.286016	0.0384946	2.32426e-12	smarcd3b
ENSDARG00000105669	2759.34	0.186933	0.039739	2.28329e-05	si:dkey-10f23.2
ENSDARG00000094709	4838.19	0.163372	0.0417793	0.000577912	arl8
ENSDARG00000012199	3021.06	0.260632	0.12455	0.0476407	gpt2
ENSDARG00000112100	125.902	-0.265049	0.124284	0.0432589	neto2
ENSDARG00000117470	15.8098	0.757776	0.422303	0.0171704
ENSDARG00000098318	2.75282	-0.0587012	0.221248	0.0416712
ENSDARG00000021442	5003.27	-0.137527	0.0339716	0.000357146	cdh11
ENSDARG00000035924	4207.03	-0.223567	0.0377872	4.68543e-08	dync1li2
ENSDARG00000068432	14851.6	-0.121127	0.0281729	2.49009e-05	si:dkey-56m19.5
ENSDARG00000102706	10.044	0.607369	0.693575	0.0441469
ENSDARG00000077570	108.98	0.639369	0.182867	0.000409104
ENSDARG00000102068	972.542	-0.185367	0.0688349	0.0193808	shcbp1
ENSDARG00000102488	29.2804	0.706961	0.327022	0.0101234
ENSDARG00000102435	153.256	1.26413	0.159896	1.32371e-14	plekhf1
ENSDARG00000098622	741.318	-0.152633	0.0581978	0.0262835	ccne1
ENSDARG00000103361	2895.4	0.14918	0.0497537	0.0105309	tshz3b
ENSDARG00000099964	2.81941	0.217109	0.410624	0.028021
ENSDARG00000079013	4613.65	0.23244	0.0505757	2.8788e-05	dpy19l3
ENSDARG00000111309	14.3095	-0.747032	0.503241	0.0248017
ENSDARG00000078088	243.791	-0.362269	0.122868	0.00445277	si:ch211-186j3.6
ENSDARG00000079578	595.359	-0.502941	0.0779534	6.10039e-10	rbpms2b
ENSDARG00000059812	3948.26	0.184255	0.0586266	0.00731516	sin3ab
ENSDARG00000035899	190.69	-0.365883	0.121722	0.00377887	lingo1b
ENSDARG00000076701	152.642	-0.313902	0.121132	0.012085	b4galnt4b
ENSDARG00000059751	239.616	-0.411539	0.14374	0.00455777	abtb2a
ENSDARG00000003193	444.913	0.207667	0.0763901	0.0164427	rassf7b
ENSDARG00000101628	1302.11	-0.332838	0.0547384	6.93694e-09	ascl1b
ENSDARG00000005993	1811.87	-0.23198	0.0506218	3.07666e-05	prc1b
ENSDARG00000052118	413.34	0.396747	0.0779084	1.47801e-06	adamtsl5
ENSDARG00000078888	6225.74	0.199114	0.0415268	1.43196e-05	iqgap1
ENSDARG00000104297	289.601	-0.238981	0.105099	0.0375462	si:ch73-380l10.2
ENSDARG00000012499	2204.17	0.47298	0.078626	9.38041e-09	per1b
ENSDARG00000052059	240.925	0.316043	0.0992981	0.00293283	si:dkey-37f13.4
ENSDARG00000052061	20700.2	0.120218	0.0377914	0.00815274	col4a6
ENSDARG00000052063	23713.2	0.182683	0.0522849	0.00194466	col4a5
ENSDARG00000105693	1974.55	0.201418	0.0608218	0.00346789	LOC794462
ENSDARG00000074367	1912.21	0.179932	0.0486584	0.00111515	usp12b
ENSDARG00000003021	875.405	-0.206272	0.0661836	0.00604251	hdac8
ENSDARG00000104654	105.129	-0.974056	0.663596	0.018117	leap2
ENSDARG00000052074	1190.21	-0.439031	0.134507	0.00135379	si:ch211-122f10.4
ENSDARG00000006501	20.8691	-1.38814	0.473512	0.0011464	cyp2x10.2
ENSDARG00000075017	791.853	-0.353721	0.0792649	2.82215e-05	myzap
ENSDARG00000077013	3432.97	-0.220521	0.0356616	1.05396e-08	znf280d
ENSDARG00000076143	1428.43	0.208688	0.071777	0.0110516	ppip5k1a
ENSDARG00000005374	1439.63	-0.261649	0.0537065	7.56076e-06	tubgcp4
ENSDARG00000035853	356.995	-0.341901	0.0820973	9.7701e-05	cdkn2aip
ENSDARG00000102855	6239.17	0.157873	0.046801	0.00352624	neo1a
ENSDARG00000104011	15453.8	-0.115094	0.0397408	0.0144516	rps17
ENSDARG00000104342	2072.9	0.148508	0.0584563	0.0327497	csnk1g1
ENSDARG00000102335	322.804	-0.351943	0.0991051	0.000797175	ano1
ENSDARG00000101637	19213.4	-0.179623	0.0528117	0.00403679	ccnd1
ENSDARG00000100420	473.36	0.626847	0.0874105	4.55168e-12	tpcn2
ENSDARG00000031243	29.4282	0.938033	0.3041	0.000987232	snai3
ENSDARG00000035796	34.2713	2.08117	0.353811	7.47259e-09	cdh31
ENSDARG00000089538	284.793	0.331896	0.0981016	0.00151273	rnf166
ENSDARG00000076870	3555.3	-0.118247	0.0462557	0.0347317	piezo1
ENSDARG00000051854	1038.45	0.315405	0.0564536	1.74504e-07	cdt1
ENSDARG00000003519	850.31	-0.582453	0.0702799	1.30076e-15	aprt
ENSDARG00000111785	467.071	0.330981	0.0897203	0.000565674	trappc2l
ENSDARG00000087996	41.0568	0.472152	0.222904	0.0183242	pabpn1l
ENSDARG00000068191	1666.15	0.442114	0.063593	3.33675e-11	cdh15
ENSDARG00000068187	1576.74	0.273493	0.0569342	9.7292e-06	spg7
ENSDARG00000051889	428.792	-0.436549	0.0767943	6.21163e-08	dhodh
ENSDARG00000051892	15.0622	1.03195	0.537411	0.0110275	kcng4b
ENSDARG00000010250	2388.13	1.11692	0.239359	3.26196e-06	nqo1
ENSDARG00000059529	322.707	0.696266	0.204058	0.000465017	LOC562097
ENSDARG00000012818	1872.2	0.152194	0.0555318	0.0202413	csnk2a2a
ENSDARG00000076729	3349.63	0.153245	0.0418905	0.00169318	myo9aa
ENSDARG00000038359	415.576	-0.513732	0.127642	8.70154e-05	enosf1
ENSDARG00000102478	2168.21	1.09123	0.124421	1.48173e-17	adamts7
ENSDARG00000035820	25.5018	0.57384	0.329534	0.024822	drd4b
ENSDARG00000117126	24.7926	-0.593004	0.322399	0.0206982
ENSDARG00000051920	1607.83	0.206648	0.0445826	3.00864e-05	nsmaf
ENSDARG00000078703	1334.91	0.16631	0.055216	0.0104035	unm_hu7910
ENSDARG00000117517	149.521	0.925687	0.189203	1.34299e-06
ENSDARG00000036045	114.689	-0.477223	0.167301	0.00373675	penkb
ENSDARG00000017794	826.923	-0.141277	0.0583863	0.0437147	sdr16c5b
ENSDARG00000051926	422.732	0.346956	0.0907777	0.000331592	plag1
ENSDARG00000102100	2703.66	0.365948	0.078827	1.27578e-05	mrc1a
ENSDARG00000103744	2731.69	-0.413922	0.0566703	3.30064e-12	hacd1
ENSDARG00000102766	2847.43	0.308964	0.0458718	2.34934e-10	dennd4c
ENSDARG00000101652	1692.29	-0.140769	0.0531301	0.0260452	haus6
ENSDARG00000099116	360.081	-0.211119	0.0830922	0.0246354	nagk
ENSDARG00000099177	198.674	0.417233	0.0999993	6.99014e-05	dok1b
ENSDARG00000017315	1522.75	-0.211628	0.0569999	0.000922008	larp7
ENSDARG00000117645	314.965	-0.474861	0.108387	2.57383e-05
ENSDARG00000035544	561.013	-1.24821	0.161637	5.07347e-14	etnppl
ENSDARG00000111788	6.45151	-2.17483	0.723148	0.00126186
ENSDARG00000030307	452.655	-0.312539	0.0971893	0.00262002	hspa12b
ENSDARG00000068246	2353.25	0.178398	0.0557571	0.00545209	plcb3
ENSDARG00000030161	2214.68	0.170894	0.0488865	0.00228646	ppp1r14bb
ENSDARG00000077162	754.443	-0.141869	0.0572514	0.0318796	nwd2
ENSDARG00000059693	512.699	0.190425	0.0757755	0.0290555
ENSDARG00000092829	139.232	-0.356864	0.168607	0.0281113
ENSDARG00000038865	351.393	-0.58303	0.0836571	1.87052e-11	acox3
ENSDARG00000010925	32.4035	-0.859726	0.298189	0.00175282	htra3b
ENSDARG00000077330	278.463	0.674852	0.095073	7.02396e-12	sh3tc1
ENSDARG00000099586	41.4707	0.427709	0.255117	0.0412706	LOC100535654
ENSDARG00000077523	297.196	-0.296592	0.119803	0.0187891	tdrd7b
ENSDARG00000042728	1788.06	0.286992	0.0528306	4.5468e-07	plaa
ENSDARG00000052089	269.653	0.552763	0.146937	0.000203094	cckar
ENSDARG00000078118	5105.52	-0.102638	0.0425595	0.0494892	sinhcafl
ENSDARG00000035751	14208.9	0.118508	0.0325686	0.00180308	ipo7
ENSDARG00000105344	1213.89	-0.243159	0.0862206	0.0110181	pkd1l2a
ENSDARG00000075608	257.132	-0.466332	0.153939	0.00240925	mical2a
ENSDARG00000097673	365.809	-0.293037	0.085741	0.00162832
ENSDARG00000112859	466.785	-0.274657	0.0923814	0.00630612	rassf10b
ENSDARG00000020252	1395.82	0.293852	0.0500659	4.31228e-08	btbd10b
ENSDARG00000091961	11.5161	1.15507	0.653854	0.0125351	pth1b
ENSDARG00000009170	3532.58	-0.134357	0.0492475	0.0220299	ctr9
ENSDARG00000075833	35.571	1.11799	0.378663	0.00121312	lyve1a
ENSDARG00000059460	2241.83	0.163275	0.0457602	0.00193609	sbf2
ENSDARG00000101214	39.9771	0.421656	0.268573	0.0479129	pkd1l2b
ENSDARG00000102417	1912.95	0.14602	0.0546717	0.0239057	psmd7
ENSDARG00000102556	123.821	0.281363	0.137888	0.0476013	nfat5b
ENSDARG00000104104	88.1809	-0.336641	0.167846	0.0360352
ENSDARG00000102584	77.3616	-0.734365	0.177215	3.63701e-05	cpne7
ENSDARG00000088595	52.5997	-0.624384	0.251302	0.00612254	crispld2
ENSDARG00000106989	971.08	-0.187892	0.0674035	0.0155209	znf821
ENSDARG00000035781	707.69	0.417925	0.0749681	1.2664e-07	ctdnep1b
ENSDARG00000073741	420.63	0.25728	0.0880319	0.00794672	rap1gds1
ENSDARG00000078615	478.812	0.520258	0.0992718	4.95949e-07	LOC101885715
ENSDARG00000012311	884.479	0.848017	0.112379	2.47365e-13	myoz2a
ENSDARG00000117361	2107.32	0.351364	0.118801	0.00466748
ENSDARG00000073673	896.111	-0.300503	0.138336	0.0335002
ENSDARG00000067829	357.161	0.320646	0.136498	0.0217456	ppargc1a
ENSDARG00000077782	147.616	0.725893	0.168437	1.99004e-05	acer2
ENSDARG00000104836	12204.5	-0.527084	0.0777496	7.05791e-11	myom1b
ENSDARG00000099766	12557.5	-0.135233	0.051139	0.0264283	myl12.1
ENSDARG00000099616	108.018	0.678372	0.154383	1.53131e-05
ENSDARG00000076697	1041.2	0.4491	0.0961071	8.34961e-06
ENSDARG00000104669	696.24	0.372438	0.0601788	5.38515e-09	slc35c1
ENSDARG00000105490	286.143	-0.292441	0.10325	0.00809993	rph3ab
ENSDARG00000101079	3211.55	0.395331	0.103085	0.000235979	hectd4
ENSDARG00000099078	502.194	0.216296	0.0754642	0.0111275
ENSDARG00000099109	3849.19	-0.285183	0.0752995	0.000445566
ENSDARG00000090624	567.159	-0.42327	0.0910844	9.82812e-06
ENSDARG00000090371	372.483	0.328019	0.0839051	0.000271707	si:dkey-46i9.6
ENSDARG00000051804	24.6965	0.456128	0.308292	0.0466566
ENSDARG00000018105	2474	-0.143862	0.0558076	0.0303729	casq1b
ENSDARG00000099522	1234.36	-1.01363	0.787655	0.0200699	sb:cb1081
ENSDARG00000076766	4695.41	0.266044	0.121515	0.0393287	LOC569982
ENSDARG00000089517	50.926	0.532756	0.239406	0.0125777	zgc:92594
ENSDARG00000098378	982.402	0.15717	0.0566148	0.0181523
ENSDARG00000104439	137.517	1.12011	0.129839	5.01396e-17	cldnd1a
ENSDARG00000023495	858.41	0.440026	0.222404	0.0254949	ift74
ENSDARG00000028663	168.897	0.420561	0.227383	0.0332799	tek
ENSDARG00000116751	289.242	0.768148	0.454335	0.017892
ENSDARG00000086896	1955.31	0.164279	0.0671013	0.0378841	fubp3
ENSDARG00000098889	119.958	0.521969	0.137444	0.000197212	LOC110439798
ENSDARG00000103525	539.628	0.228616	0.090342	0.0233507	ythdc2
ENSDARG00000089781	895.928	0.374806	0.0984042	0.000313731	ciz1a
ENSDARG00000063197	2054.75	0.129475	0.0490015	0.0270248	golga2
ENSDARG00000105237	892.616	0.220603	0.0660389	0.00286696	mcc
ENSDARG00000038312	423.178	-0.326075	0.0865195	0.000427628	rcl1
ENSDARG00000045982	26.3685	0.971511	0.366512	0.0028296	LOC100148581
ENSDARG00000051783	79161	0.200794	0.0572193	0.00378838	rplp0
ENSDARG00000115262	263.075	-0.434951	0.139739	0.00212115
ENSDARG00000083378	138.108	-0.638732	0.186294	0.000488396
ENSDARG00000097550	15.5155	1.45022	0.448922	0.00056748
ENSDARG00000063126	1397.16	0.344837	0.125739	0.00820882	gusb
ENSDARG00000018351	15.9454	-0.690158	0.442967	0.0247558	hpda
ENSDARG00000067626	514.388	-0.324264	0.0824649	0.000252064	ywhag1
ENSDARG00000041065	1666.45	0.599163	0.256777	0.00867009	hspb1
ENSDARG00000096920	195.993	0.323722	0.143784	0.0259016
ENSDARG00000110111	11.2134	-1.07781	0.551921	0.0103524
ENSDARG00000089107	88.9625	0.823267	0.237216	0.000337235
ENSDARG00000104054	65.5962	0.391683	0.236326	0.0481946
ENSDARG00000039887	1559.48	0.245476	0.0984882	0.0233388	c1qbp
ENSDARG00000079244	178.318	-0.247774	0.111299	0.0399423	pigw
ENSDARG00000104696	486.661	-0.391721	0.0825315	7.20192e-06	apooa
ENSDARG00000089262	95.1693	-0.548128	0.174466	0.00143579	pbx3a
ENSDARG00000078362	3224.32	-0.262158	0.0779472	0.00214408	zmp:0000000846
ENSDARG00000068760	171.719	0.783691	0.189483	3.56143e-05	tnks1bp1
ENSDARG00000088590	1389.16	0.18434	0.0483664	0.000744918	pxna
ENSDARG00000091555	1559.28	0.339324	0.0744963	2.17769e-05	ostf1
ENSDARG00000100718	3237.43	-0.267821	0.048677	3.48666e-07	me2
ENSDARG00000104100	1052.04	0.864482	0.0598723	1.76835e-45	bmpr1ba
ENSDARG00000103259	109.632	0.612323	0.161899	0.000169587	opn4xb
ENSDARG00000104431	4985.89	-0.103616	0.0423321	0.0460721	slc1a3a
ENSDARG00000098330	210.97	0.421785	0.100863	6.70519e-05	spef2
ENSDARG00000092445	377.479	-0.230235	0.0955675	0.0299017	zgc:153352
ENSDARG00000067549	1153.55	0.228267	0.0768292	0.00809385	adamts12
ENSDARG00000062897	2812.45	0.163653	0.0419473	0.000604925	tnksb
ENSDARG00000068940	2683.86	-0.136474	0.0462833	0.012545	atp5meb
ENSDARG00000016710	562.845	-0.207193	0.0779721	0.0193808	rchy1
ENSDARG00000058839	302.812	0.524193	0.13605	0.000159136	susd1
ENSDARG00000090654	3259.47	-0.105595	0.0395687	0.0277122	gak
ENSDARG00000069958	229.412	0.377251	0.136034	0.00658705	sh2b3
ENSDARG00000099411	277.124	-0.232905	0.087239	0.0166649	zgc:158343
ENSDARG00000073808	192.073	-0.273116	0.121582	0.0333805	si:ch73-266o15.4
ENSDARG00000086512	54.2104	0.382725	0.20312	0.0373441	prodhb
ENSDARG00000117617	28.9932	0.574955	0.274574	0.0146859
ENSDARG00000114825	1458.41	-0.156162	0.0632925	0.0371665	scarf2
ENSDARG00000079089	557.556	0.220446	0.0709682	0.00582684	fbxw8
ENSDARG00000005320	138.335	0.37869	0.138824	0.00729786	nipsnap1
ENSDARG00000068910	8855.85	0.560042	0.0803888	2.14285e-11	nos1
ENSDARG00000078551	250.396	0.315302	0.145739	0.0315368	zgc:171242
ENSDARG00000035634	2392.76	-0.228141	0.0554848	0.000188029	rfc5
ENSDARG00000058605	469.72	0.224893	0.0792095	0.011728	vsig10
ENSDARG00000076137	223.65	0.324622	0.153715	0.0332228	si:dkey-98f17.3
ENSDARG00000002016	1666.75	-0.175967	0.0492407	0.00172441	ppil2
ENSDARG00000027586	1632.46	-0.25685	0.0490276	1.38365e-06	top3b
ENSDARG00000082169	122.683	-0.327939	0.126183	0.0123006	mir301b
ENSDARG00000035633	409.961	-0.170526	0.0696687	0.0355882	tctn2
ENSDARG00000059729	191.65	-0.962515	0.12117	1.22129e-14	sec14l8
ENSDARG00000100573	2923.02	-0.165153	0.0373776	8.70154e-05	ckap2l
ENSDARG00000068822	792.262	0.32528	0.129149	0.0148681	LOC564840
ENSDARG00000068822	792.262	0.32528	0.129149	0.0148681	purba
ENSDARG00000068820	3841.8	-0.147337	0.0448767	0.00474622	h2az2a
ENSDARG00000032039	900.161	-0.165298	0.0600136	0.0173633	mxd1
ENSDARG00000068759	3667.21	-0.151786	0.0363531	0.00029171	si:ch211-244o22.2
ENSDARG00000031891	765.504	0.167037	0.0553371	0.00946087	tbx1
ENSDARG00000060751	486.941	0.310352	0.108915	0.00731136	taok3a
ENSDARG00000086327	3589.29	-0.249014	0.0627159	0.000312083	srrm4
ENSDARG00000068742	178.513	-0.417084	0.138908	0.00306199	LOC100151089
ENSDARG00000058365	4191.9	0.563269	0.0692846	4.86946e-15	hspb8
ENSDARG00000105422	56.1889	0.773806	0.334082	0.00666024	si:dkey-1k23.3
ENSDARG00000102387	872.43	0.254237	0.0681807	0.000737287	slc39a14
ENSDARG00000006832	408.564	-0.214222	0.082235	0.0211082	galnt9
ENSDARG00000018508	1379.6	0.110335	0.0418906	0.0293517	zdhhc8b
ENSDARG00000062538	87.6842	-0.64189	0.154325	4.0811e-05
ENSDARG00000010108	753.034	0.190053	0.0780548	0.0343934	bri3bp
ENSDARG00000035608	2208.2	0.244474	0.043037	1.52802e-07	pgam5
ENSDARG00000068650	2286.68	0.222738	0.0583275	0.000616119	fam214b
ENSDARG00000062040	807.752	-0.328347	0.109402	0.00470977	atp8b5a
ENSDARG00000061968	78.6713	-0.469388	0.181336	0.00725157	myo1ha
ENSDARG00000068344	144.585	-0.32056	0.150841	0.0318375	mmab
ENSDARG00000035605	280.787	-0.200337	0.0861208	0.0383247	tchp
ENSDARG00000061901	968.139	0.15652	0.0606496	0.0289078	ankrd13a
ENSDARG00000056833	301.372	0.230258	0.0919865	0.0246504	svopa
ENSDARG00000035596	1600.2	0.244039	0.0573462	0.000111189	si:ch211-191d15.2
ENSDARG00000035595	373.836	-0.2519	0.0880203	0.00937517	ficd
ENSDARG00000002405	696.39	0.482923	0.0722886	1.62731e-10	si:ch211-225b11.1
ENSDARG00000005104	2032.48	0.161002	0.0470237	0.00296944	limk2
ENSDARG00000003281	584.999	0.324318	0.0802085	0.000167266	pik3ip1
ENSDARG00000093563	763.562	-0.247229	0.0599242	0.000175402	si:ch211-225b11.4
ENSDARG00000035577	2329.53	0.159744	0.0475247	0.0036129	cds2
ENSDARG00000076998	50.424	0.57609	0.204495	0.00313464
ENSDARG00000034138	102.963	-0.404408	0.14106	0.00467911	shisa2a
ENSDARG00000015314	4524.05	-0.19868	0.0413472	9.82812e-06	zc4h2
ENSDARG00000062457	2194.46	-0.125819	0.0407896	0.0100526	las1l
ENSDARG00000068624	257.068	-0.352291	0.0963238	0.000564818	sptbn4a
ENSDARG00000020482	12007.1	-0.112261	0.029776	0.00111628	nono
ENSDARG00000062326	13651.8	-0.128048	0.0440167	0.0139035	hmgn7
ENSDARG00000100436	88.7474	1.60194	0.216679	5.17043e-13	cnga2b
ENSDARG00000035549	757.898	0.150461	0.0538092	0.0177001	uprt
ENSDARG00000089271	1209.3	-0.182871	0.050721	0.00151455
ENSDARG00000062362	617.909	-0.223976	0.0689686	0.00370253	tpcn1
ENSDARG00000032737	533.907	-0.472431	0.0760673	2.9887e-09	gria3a
ENSDARG00000011783	2398.93	-0.097602	0.0383768	0.0408342	stag2a
ENSDARG00000010752	721.462	0.316045	0.0628393	3.22866e-06	acsl4b
ENSDARG00000012432	3909.91	-0.226605	0.0434716	1.75464e-06	fam76b
ENSDARG00000062221	342.581	-0.401076	0.116415	0.000920591	arap1a
ENSDARG00000068480	885.587	-0.182898	0.0757049	0.0370919	map7d2a
ENSDARG00000029003	1196.21	-0.219038	0.0633455	0.00205487	eif1axa
ENSDARG00000035559	3280.91	0.2319	0.0660568	0.00163342	tp53
ENSDARG00000010770	7196.41	0.15265	0.0494398	0.00834087	sox19a
ENSDARG00000095538	855.457	-0.185398	0.0558993	0.00368614	senp3a
ENSDARG00000030887	1309.31	-0.290451	0.0604337	9.19828e-06	phf23a
ENSDARG00000034534	3063.77	0.188213	0.0616826	0.00787883	atp6v1aa
ENSDARG00000029039	106.841	-1.3857	0.227461	2.32162e-09	zdhhc23a
ENSDARG00000097282	13.0999	-0.754746	0.625555	0.029994
ENSDARG00000035563	1299.35	0.373459	0.077838	6.20216e-06	znf703
ENSDARG00000026476	6873.89	-0.132766	0.0425195	0.00737804	tia1l
ENSDARG00000020621	4764	0.0979333	0.0313993	0.00892746	ap1b1
ENSDARG00000020465	9909.74	0.146488	0.0586164	0.0474055	ewsr1b
ENSDARG00000013500	699.52	-0.219023	0.0647674	0.00248546	abca2
ENSDARG00000102865	200.917	-0.455955	0.126266	0.000444082	carnmt1
ENSDARG00000105278	199.95	-0.302119	0.112114	0.0109459	wu:fa19b12
ENSDARG00000033498	1044.9	-0.533636	0.0840336	1.0938e-09	rorb
ENSDARG00000035569	359.255	-0.310674	0.0968786	0.0027749	cyp1d1
ENSDARG00000056386	55.6079	-0.945483	0.293573	0.000639079	tmc1
ENSDARG00000002986	51.7757	1.00638	0.282918	0.000225049	gda
ENSDARG00000039181	305.28	-0.228795	0.0913514	0.0248704	trpm3
ENSDARG00000068194	101.839	-3.05014	0.291429	1.41867e-24	klf9
ENSDARG00000094696	27.1344	-2.11721	0.403079	1.8584e-07
ENSDARG00000013813	235.125	-0.336293	0.108863	0.00343218	fam219ab
ENSDARG00000092556	139.403	-0.477111	0.141125	0.000827963	si:ch211-214j8.12
ENSDARG00000004251	1218.8	-0.182764	0.0623321	0.0110706	dhfr
ENSDARG00000018918	943.853	-0.153683	0.0641225	0.0428455	rad17
ENSDARG00000035573	542.703	-0.172641	0.0628767	0.0172602	zgc:86811
ENSDARG00000016514	951.601	-0.155814	0.0569925	0.0201941	gtf2h2
ENSDARG00000036481	1157.59	-0.527139	0.248932	0.0151525	tcn2
ENSDARG00000054540	839.711	-0.220037	0.0824514	0.016121	imp4
ENSDARG00000054533	4548.78	0.079835	0.0288715	0.0220563	araf
ENSDARG00000068233	101.716	0.67666	0.182114	0.000189176	zgc:64051
ENSDARG00000092987	43.1366	-0.373631	0.216557	0.0485401	zmat4a
ENSDARG00000014962	2227.91	-0.154132	0.0440648	0.00230393	ppp3cca
ENSDARG00000056200	198.151	0.280228	0.134506	0.0443005	abcb9
ENSDARG00000035533	94.7899	-0.658369	0.182964	0.0002829	tacr1a
ENSDARG00000056245	88.4933	-0.382207	0.161773	0.0156159	zgc:162952
ENSDARG00000097795	233.911	0.60613	0.122928	1.68458e-06	si:ch73-195i19.3
ENSDARG00000021948	24426.5	-0.120922	0.036871	0.00531358	tnc
ENSDARG00000056156	361.064	-0.258557	0.0774711	0.00244634	npdc1b
ENSDARG00000008026	1510.06	-0.161907	0.0564407	0.0140958	niban2b
ENSDARG00000056036	96.6215	-0.665776	0.149078	1.11607e-05	stxbp1b
ENSDARG00000035508	395.096	-0.410844	0.116298	0.000665626	barhl1a
ENSDARG00000061093	2127.57	0.392253	0.0534856	2.90002e-12	phldb1a
ENSDARG00000008840	1777.61	0.308403	0.0619175	3.67742e-06	hmbsa
ENSDARG00000029406	5182.53	0.392887	0.0958634	0.000111592	h2ax
ENSDARG00000055647	1258.36	-0.211359	0.0797276	0.019292	ftr82
ENSDARG00000061017	1836.69	-0.199386	0.0611551	0.00395778	spns2
ENSDARG00000035459	90.6192	0.760055	0.151741	9.52024e-07	spns3
ENSDARG00000015292	3475.88	0.158581	0.0528366	0.011714	ube2g1a
ENSDARG00000061013	3475.51	0.146587	0.0351893	0.000241832	ankfy1
ENSDARG00000094380	3693.27	0.168683	0.0476803	0.00198759	zzef1
ENSDARG00000016866	1012.17	0.245244	0.0802792	0.0059467	fam102ab
ENSDARG00000035468	677.931	-0.250647	0.0692355	0.0010412	slc25a25b
ENSDARG00000026582	160.115	0.803345	0.266973	0.00130872	iscub
ENSDARG00000021193	5768.48	-0.137877	0.0359344	0.001452	coro1cb
ENSDARG00000060865	654.206	-0.305226	0.0907933	0.00181961	scai
ENSDARG00000092962	7.83613	1.34775	0.728022	0.0119184
ENSDARG00000030839	109.781	0.31352	0.143942	0.0313295	tescb
ENSDARG00000012944	139608	-0.599163	0.0924605	4.24835e-10	myhz2
ENSDARG00000035438	6391.67	-0.66302	0.277791	0.00685654	myhc4
ENSDARG00000095930	2148.93	-0.372934	0.0773781	5.61542e-06	myha
ENSDARG00000067995	119614	-1.02452	0.0649714	4.51137e-54	myhz1.2
ENSDARG00000067990	365274	-0.333611	0.0677962	4.26824e-06	myhz1.1
ENSDARG00000031761	1070.23	0.431709	0.0555792	1.08527e-13	dab2
ENSDARG00000022399	2883.39	0.282635	0.0615816	2.29413e-05	ntmt1
ENSDARG00000054906	3064.13	-0.973939	0.0495764	2.09778e-83	ier5l
ENSDARG00000095142	654.842	0.78939	0.599304	0.0249511	si:ch211-208h16.4
ENSDARG00000035422	70.5998	1.38845	0.253371	6.44058e-08	ccn1l1
ENSDARG00000041724	296.008	0.270007	0.0950027	0.00922072	glipr2
ENSDARG00000060596	1917.77	0.15764	0.0460051	0.00295414	prkaa1
ENSDARG00000014148	1031.1	-0.220134	0.0546492	0.00029171	med22
ENSDARG00000002220	809.074	-0.19265	0.0597582	0.00468508	zgc:103692
ENSDARG00000097904	355.21	0.272207	0.110003	0.0214387	LOC108190093
ENSDARG00000075110	1243.88	0.21427	0.0606866	0.00184548	dab2ipb
ENSDARG00000009336	2743.83	-0.116313	0.0431739	0.0256813	aif1l
ENSDARG00000035398	3623.93	-0.176909	0.0457239	0.000626223	enc1
ENSDARG00000035399	1180.25	-0.119395	0.0490079	0.0446823	ankra2
ENSDARG00000029179	516.099	0.263907	0.0897263	0.00729745	foxd1
ENSDARG00000097856	203.325	1.20517	0.108183	1.52053e-27
ENSDARG00000035389	2911.98	0.236794	0.0371382	2.91191e-09	fcho2
ENSDARG00000035391	257.435	-0.457951	0.0964662	5.52143e-06	ptcd2
ENSDARG00000079403	40.0381	1.46401	0.232187	7.2002e-10	si:dkey-204l11.1
ENSDARG00000067981	617.194	0.289328	0.0633949	2.54091e-05	zgc:103697
ENSDARG00000007723	1237.36	-0.106767	0.0436772	0.0451898	efnb1
ENSDARG00000035330	5012.98	-0.092317	0.0351074	0.0312425	taf1
ENSDARG00000020178	1342.19	0.160065	0.0596138	0.0227974	nova1
ENSDARG00000077253	504.77	-0.301096	0.0687385	5.14836e-05	alkbh6
ENSDARG00000035327	139882	-0.196985	0.0574248	0.00248253	ckma
ENSDARG00000035326	966.407	-0.247315	0.093625	0.0164495	nccrp1
ENSDARG00000008912	49.8655	-0.417594	0.248458	0.0423796	slc8a2a
ENSDARG00000035324	16790.8	-0.113725	0.0300332	0.000996371	hnrnpl
ENSDARG00000015937	520.777	-0.214849	0.0728154	0.00910107	kptn
ENSDARG00000011989	75.4639	-2.38834	0.252601	3.93705e-20	crx
ENSDARG00000033009	16557.8	-0.0864094	0.0325124	0.0295937	h3f3c
ENSDARG00000033466	2136.44	-0.232477	0.066934	0.00183541	tagln2
ENSDARG00000060249	1848.32	0.108642	0.043065	0.039768	wdr44
ENSDARG00000053956	21040.1	-0.173889	0.0388382	4.67578e-05	LOC558044
ENSDARG00000014910	450.199	-0.237704	0.0795326	0.00730652	panx1b
ENSDARG00000077573	28.5079	0.480238	0.352948	0.0474791	tmprss13b
ENSDARG00000012860	108.322	0.439102	0.15586	0.00466748	tmprss4b
ENSDARG00000060319	176.608	0.48252	0.139835	0.000673819	scn4bb
ENSDARG00000027345	687.533	0.153031	0.0580406	0.0263148	mpzl2b
ENSDARG00000035352	219.287	-0.25319	0.106198	0.0282077	pafah1b2
ENSDARG00000092354	847.481	-0.301577	0.0557585	4.83208e-07	si:ch211-284e13.6
ENSDARG00000031336	389.271	-0.221366	0.0888588	0.0263002	hsd20b2
ENSDARG00000060366	553.483	0.306374	0.0680738	3.00883e-05	slc12a9
ENSDARG00000035357	1113.57	-0.183629	0.05249	0.00212378	gnb2
ENSDARG00000035360	2704.95	0.151719	0.0447966	0.00370099	mink1
ENSDARG00000003635	517.815	-0.202118	0.0782729	0.0236734	mogat3b
ENSDARG00000103480	14.7881	-2.04445	0.738133	0.00150757	LOC101886537
ENSDARG00000091972	73.7332	0.992316	0.312048	0.000686758	si:dkey-58f10.7
ENSDARG00000017703	1053.1	0.194013	0.0596789	0.00410095	paqr3a
ENSDARG00000067713	1216.88	-0.149237	0.0496708	0.0104138	snx18a
ENSDARG00000067714	107.544	-0.319354	0.141943	0.0259016	hspb3
ENSDARG00000052846	992.663	-0.173311	0.0676514	0.0278828	fsta
ENSDARG00000092131	23.0659	-0.111975	0.252671	0.0445802
ENSDARG00000004023	1861.1	-0.239525	0.0554112	8.52663e-05	isl1
ENSDARG00000067729	2632.33	0.246206	0.0655571	0.000708905	arid3c
ENSDARG00000035256	8330.93	0.170252	0.0479812	0.00191748	eef2l2
ENSDARG00000020008	19544.5	0.388263	0.0600286	9.14776e-10	vcp
ENSDARG00000052897	1094.87	0.203752	0.084961	0.0351581	atxn2
ENSDARG00000052907	3896.26	-0.166672	0.0401568	0.000234391	bcl7a
ENSDARG00000095720	9.71723	0.193221	0.348373	0.0452102
ENSDARG00000094458	18.1529	2.08587	0.938515	0.00489072	si:dkey-65b12.12
ENSDARG00000092311	6.45098	0.0484768	0.218038	0.00790792
ENSDARG00000002369	9210.35	0.390819	0.122248	0.00203397
ENSDARG00000093313	6944.27	0.54053	0.234877	0.0104266	ubb
ENSDARG00000035282	690.232	0.174463	0.0729915	0.0410673	emc6
ENSDARG00000059886	756.55	0.19152	0.0757498	0.0281113	fam222ba
ENSDARG00000006939	182.758	-0.467287	0.272956	0.0336865	tbx16l
ENSDARG00000093054	60.2336	2.69926	0.7597	0.000150471
ENSDARG00000091918	8.67509	2.99149	0.823264	0.000217545
ENSDARG00000004830	10707.6	-0.108239	0.0347662	0.00887353	flot2a
ENSDARG00000100662	4.44741	1.89672	0.972961	0.011982	cxcl11.1
ENSDARG00000003808	5181.06	-0.154388	0.0562236	0.0223503	aqp3a
ENSDARG00000112834	2.51958	0.0761868	0.22933	0.0286772
ENSDARG00000031345	219.055	0.360095	0.106232	0.00129905	si:dkey-40c11.1
ENSDARG00000117211	273.237	-0.773208	0.138987	5.60417e-08
ENSDARG00000102375	119.069	-0.700275	0.184421	0.000135101
ENSDARG00000053091	2055.44	0.121758	0.0498016	0.0434794	si:ch211-204c21.1
ENSDARG00000077298	3722.83	0.147795	0.0423786	0.00258925	gas1a
ENSDARG00000060093	1950.74	-0.155076	0.0525606	0.0117645	dapk1
ENSDARG00000012366	360.373	-0.436618	0.157969	0.00528052	fbp2
ENSDARG00000007349	140.001	-2.44598	0.262503	8.99407e-20	dmrt1
ENSDARG00000015072	326.939	0.316118	0.121291	0.0131341	dmrt2a
ENSDARG00000013730	2477.98	0.612645	0.0677632	2.36916e-18	slc4a4a
ENSDARG00000059982	469.56	-0.443181	0.0675874	4.28057e-10	poc5
ENSDARG00000053159	912.425	-0.192947	0.0681597	0.0135843	zgc:110626
ENSDARG00000089769	24549.2	0.318989	0.0439558	7.36333e-12	hapln1a
ENSDARG00000093413	816.643	-0.219037	0.0614882	0.00146607	edil3a
ENSDARG00000104537	3194.56	-0.179569	0.0497143	0.00143764	cox7c
ENSDARG00000055989	1399.07	-0.138601	0.0448118	0.00850408	tmem161b
ENSDARG00000095715	2166.46	-0.28507	0.0506265	1.58643e-07
ENSDARG00000094128	653.423	0.479037	0.0778746	4.27028e-09
ENSDARG00000024325	1734.93	-0.203365	0.0612368	0.00318503	cert1a
ENSDARG00000052734	298.63	0.736507	0.147291	9.89538e-07	hmgcra
ENSDARG00000035198	461.405	-0.215896	0.0799644	0.0168675	gcnt4a
ENSDARG00000059719	449.363	0.372928	0.100911	0.000452997	fam169aa
ENSDARG00000078250	301.392	0.39316	0.118341	0.00137624	zgc:194398
ENSDARG00000067670	981.815	-0.257415	0.0848938	0.00591085	pomt1
ENSDARG00000032372	82.5386	-0.489474	0.180922	0.00516513	ccdc180
ENSDARG00000063276	482.549	-0.320835	0.0883471	0.000708905	msh3
ENSDARG00000039929	1780.11	-0.632219	0.0807549	4.16375e-14	ckmt2b
ENSDARG00000101759	1050.35	-0.197873	0.0738912	0.0215136	homer1b
ENSDARG00000108024	6.28961	-0.902754	0.874472	0.0310831
ENSDARG00000008153	4882.98	0.17914	0.0422326	0.000167386	serinc5
ENSDARG00000093799	3030	-0.19822	0.0393291	4.6768e-06	setbp1
ENSDARG00000079323	3636.74	-0.158206	0.0474394	0.00390922	rgmb
ENSDARG00000099946	660.246	-0.335429	0.162824	0.0348195	fam189a2
ENSDARG00000101109	501.522	-0.210756	0.0849623	0.0283822	cldn15b
ENSDARG00000102227	2.58296	2.74818	1.57095	0.0161323
ENSDARG00000104393	1644.37	-0.232288	0.0495877	1.97437e-05	npr2
ENSDARG00000038524	9288.15	-0.497742	0.049534	2.54396e-22	pik3r1
ENSDARG00000093750	18.2606	0.606533	0.44633	0.0344279	cd180
ENSDARG00000067537	138.94	-0.645657	0.133479	2.37034e-06	pcsk5a
ENSDARG00000007034	5136.65	-0.192293	0.048552	0.000424746	hnrpkl
ENSDARG00000098511	339.314	0.465571	0.0959733	3.53308e-06	ntrk2b
ENSDARG00000067656	1088.21	0.148551	0.0535027	0.0186749	kcmf1
ENSDARG00000005372	80.2596	-0.402376	0.169015	0.0142549	camk4
ENSDARG00000035184	677.672	0.187239	0.0676195	0.0160127	tmem150ab
ENSDARG00000095188	38.4367	-0.571107	0.261505	0.0123547
ENSDARG00000030133	5.73096	1.48208	0.976174	0.0171664	fkbp6
ENSDARG00000059657	461.459	-0.366378	0.0762648	6.24616e-06	mks1
ENSDARG00000007944	1129.2	-0.393629	0.067343	3.19341e-08	lhx1b
ENSDARG00000059636	176.507	-0.362226	0.109504	0.00163019	si:ch211-127d4.3
ENSDARG00000052536	7531.27	-0.127279	0.0289892	9.14216e-05	tia1
ENSDARG00000102200	1957.83	0.133344	0.0443422	0.0115468	man2a1
ENSDARG00000100296	472.59	0.190059	0.0673398	0.014155	pja2
ENSDARG00000013961	1876.44	-0.138038	0.0512024	0.0235587	slc31a1
ENSDARG00000035171	8.10499	0.694738	0.718588	0.0384176	btg4
ENSDARG00000099091	16.1677	0.914754	0.637748	0.02093
ENSDARG00000067517	251.928	-0.256976	0.0915795	0.0100211	ccdc15
ENSDARG00000108939	22.4542	0.518107	0.385099	0.0437157	LOC571737
ENSDARG00000089643	5232.03	-0.216636	0.0477011	3.97675e-05	mcama
ENSDARG00000042401	675.04	-0.153843	0.0617645	0.0357341	derl2
ENSDARG00000059600	3010.5	0.139285	0.0454246	0.0086732	rabep1
ENSDARG00000003235	1546.42	-0.154939	0.0516344	0.0103736	nup88
ENSDARG00000018825	535.616	0.340544	0.073634	1.53004e-05	tmem248
ENSDARG00000018985	1507.38	0.471305	0.106623	2.18603e-05	castor2
ENSDARG00000035148	122.616	0.336723	0.142216	0.0194462	orai2
ENSDARG00000035151	65.0339	-0.948316	0.476204	0.00975325	drll.1
ENSDARG00000078004	93.8577	0.43855	0.192304	0.0150705	drl
ENSDARG00000078004	93.8577	0.43855	0.192304	0.0150705	zgc:136538
ENSDARG00000052188	51.8864	0.524167	0.225218	0.010719
ENSDARG00000094587	175.001	-0.467671	0.12163	0.0001892	LOC100004180
ENSDARG00000098537	399.441	-0.520753	0.130441	9.62351e-05	spata22
ENSDARG00000110147	373.689	-0.382453	0.133409	0.00505375	zgc:85789
ENSDARG00000098860	436.569	0.226967	0.0992265	0.039441	tlcd3a
ENSDARG00000114187	22.9995	0.688496	0.352686	0.0147443
ENSDARG00000094043	659.649	-0.161153	0.0675847	0.0440195	LOC108179110
ENSDARG00000091967	350.593	-0.228342	0.0876546	0.0198526	ttf1
ENSDARG00000088492	1857	-0.165738	0.0646237	0.0278568	cntrl
ENSDARG00000089461	197.645	-0.418701	0.138086	0.00282441	ciz1b
ENSDARG00000092517	521.688	-0.212714	0.0788536	0.0171856	gpsm1a
ENSDARG00000009950	3285.61	0.112451	0.0402055	0.0182618	edf1
ENSDARG00000018270	537.729	-0.230285	0.0701019	0.00322865	olfm1a
ENSDARG00000052154	427.382	-0.276429	0.100315	0.0105485	lix1
ENSDARG00000033370	328.759	-0.34217	0.0775707	3.56143e-05	ppil3
ENSDARG00000052148	466.794	0.272719	0.0918731	0.00644348	ptgs1
ENSDARG00000098481	1306.99	-0.348255	0.116011	0.00417394	anxa1d
ENSDARG00000103926	856.955	-0.268195	0.0556852	8.96579e-06	inpp5e
ENSDARG00000101163	325.614	0.664117	0.104837	9.12538e-10
ENSDARG00000099930	660.304	-0.392221	0.0831452	8.27612e-06	col27a1b
ENSDARG00000074033	99.209	0.460943	0.169982	0.00564001	adamtsl2
ENSDARG00000067851	150.234	-0.764298	0.193072	6.88198e-05	lcn15
ENSDARG00000018958	7357.88	-0.279334	0.0321568	1.19815e-16	nrarpb
ENSDARG00000035120	998.953	-0.274816	0.0717567	0.00045917	gldc
ENSDARG00000073892	428.889	0.346861	0.0840402	0.00010373
ENSDARG00000079248	4083.35	-0.364902	0.0435253	1.42859e-15	mn1b
ENSDARG00000045951	1779.92	-0.183763	0.0506219	0.00139884	kat5b
ENSDARG00000078722	1612.68	0.20346	0.0431695	2.32662e-05	clip1a
ENSDARG00000034982	1523.78	-0.1357	0.0530806	0.0327768	zcchc8
ENSDARG00000059474	1880.83	0.294079	0.0896207	0.00244274	mlxip
ENSDARG00000042525	5810.87	-0.131755	0.0438767	0.0111213	ebf2
ENSDARG00000042521	165.4	0.2412	0.110453	0.0449696	si:dkey-251i10.1
ENSDARG00000005586	189.247	-0.289501	0.128117	0.0298779	zbtb20
ENSDARG00000104042	1225.52	-0.162563	0.067058	0.0398909	b4galt4
ENSDARG00000101808	3262.68	0.15503	0.0324253	1.65977e-05	zgc:152816
ENSDARG00000011555	3079.26	0.178297	0.0571875	0.00658528	spag7
ENSDARG00000117240	683.473	0.223792	0.0757639	0.00850408
ENSDARG00000102892	14.672	1.33042	0.438317	0.00105991	h1m
ENSDARG00000096889	153.853	-2.73939	0.178147	2.12807e-51
ENSDARG00000059093	3496.37	-0.135167	0.0460232	0.0132304	ank1a
ENSDARG00000092143	742.79	-0.224307	0.0879362	0.0230033	ank1a
ENSDARG00000102513	67.8562	0.358748	0.177246	0.0332715	slc25a45
ENSDARG00000117525	217.977	-0.223351	0.100759	0.0461734
ENSDARG00000051956	1066.58	0.457742	0.100207	1.24379e-05	isca1
ENSDARG00000074645	2648.25	0.112078	0.037468	0.0117135	tut7
ENSDARG00000016733	4185.65	0.274083	0.0925013	0.00658139	psat1
ENSDARG00000077155	241.721	-0.295824	0.0979491	0.00505469	si:ch211-157p22.10
ENSDARG00000028082	878.063	-0.263263	0.0607681	7.84705e-05	mapkapk5
ENSDARG00000067560	728.3	-0.178709	0.0635895	0.0149298	gtf2h3
ENSDARG00000103717	159.642	-0.317517	0.136162	0.0226059
ENSDARG00000102843	239.619	-0.222616	0.0991969	0.044033
ENSDARG00000098646	2757.2	-0.253174	0.0663827	0.000538014	mthfd2
ENSDARG00000104114	2021.44	-0.170792	0.0576077	0.0111275	kmt5ab
ENSDARG00000105924	29.2717	-1.52482	0.317085	1.72831e-06	astn2
ENSDARG00000107130	654.332	0.186109	0.0587026	0.00565434	eng
ENSDARG00000054874	318.689	0.360683	0.0877336	0.00011108	gpsm1b
ENSDARG00000003803	255.422	-0.431871	0.151281	0.00430768
ENSDARG00000016212	495.885	0.536555	0.146877	0.000305983	nup214
ENSDARG00000088222	219.673	0.927384	0.132858	1.15247e-11	fam78ab
ENSDARG00000109568	38.079	0.603972	0.268443	0.01028	LOC568758
ENSDARG00000059455	224.555	0.401208	0.14316	0.00558623	dqx1
ENSDARG00000009280	2827.13	-0.934372	0.0556646	3.65122e-61	smyd1a
ENSDARG00000105286	731.416	0.429724	0.0837062	1.13032e-06	ddx54
ENSDARG00000002216	1183.75	0.224966	0.0673848	0.00288584	tbx3a
ENSDARG00000098583	504.063	0.167697	0.0663555	0.0309066	wbp1
ENSDARG00000015879	160.944	0.499427	0.155588	0.00135586	pax8
ENSDARG00000035221	242.262	-0.467696	0.162169	0.00353679	zgc:110249
ENSDARG00000075737	66.4259	-0.585196	0.20328	0.00264128	zgc:165518
ENSDARG00000068110	18.5884	0.944396	0.500963	0.0122058	kcnj4
ENSDARG00000088820	518.13	-0.699634	0.246811	0.00230379	zgc:174288
ENSDARG00000086569	15.6261	-1.93146	0.614615	0.000798578	zgc:172051
ENSDARG00000079544	141.225	-3.23056	0.667285	2.33784e-06	LOC108179091
ENSDARG00000063438	1394.13	0.444265	0.13361	0.0011349	srebf2
ENSDARG00000099375	336.467	0.477506	0.134192	0.00051036	poldip3
ENSDARG00000098934	342.416	0.397957	0.106333	0.000355964	rrp7a
ENSDARG00000044852	808.931	0.469724	0.074061	1.41014e-09	wbp2nl
ENSDARG00000078348	2950.61	0.302528	0.0920601	0.00235334	tcf20
ENSDARG00000102353	449.531	-0.494266	0.091667	2.46859e-07	ddx47
ENSDARG00000077467	770.037	0.379273	0.0641278	2.32937e-08	sox10
ENSDARG00000112569	6.07782	-0.11588	0.259695	0.0015491
ENSDARG00000087016	81.3079	0.616964	0.269991	0.00923891	micall1b.2
ENSDARG00000040200	7.90679	-0.0338909	0.213731	0.0434519	LOC100005907
ENSDARG00000090876	114.311	0.920409	0.19425	2.70046e-06	si:dkey-217f16.5
ENSDARG00000075626	6.4576	0.157246	0.306646	0.00856718	zgc:172090
ENSDARG00000091956	26.8934	-1.39276	0.405803	0.000290204	tmem184bb
ENSDARG00000078183	21.8365	0.805593	0.420276	0.0130903	zgc:165453
ENSDARG00000074764	92.2298	1.50907	0.302289	6.64854e-07
ENSDARG00000111638	97.3421	0.44192	0.160402	0.00541997
ENSDARG00000079185	22.9844	1.1374	0.640036	0.0121184
ENSDARG00000038398	150.552	0.313831	0.129206	0.0190888	LOC100007686
ENSDARG00000115257	14.0759	1.96957	0.522728	0.000109289
ENSDARG00000074607	20.6835	1.19959	0.480723	0.00357489	LOC101883092
ENSDARG00000073901	20.5726	1.07682	0.382985	0.00188195
ENSDARG00000098103	572.224	-0.344667	0.146698	0.0192037	tefb
ENSDARG00000034777	1337.26	0.191657	0.04784	0.00036465	txn2
ENSDARG00000099503	10.889	-2.55251	0.843093	0.000798971
ENSDARG00000116871	11086	-0.0991827	0.0402828	0.0446823	wu:fb95e10
ENSDARG00000058848	168.089	0.365645	0.125097	0.00492491	mcoln1b
ENSDARG00000102741	2665.08	-0.179477	0.0697279	0.0257585	sumo2b
ENSDARG00000105074	157.62	-0.300051	0.111543	0.0110334	LOC101884528
ENSDARG00000103450	324.875	0.243098	0.098457	0.0246842
ENSDARG00000103413	155.255	-0.363969	0.169583	0.0258786	zgc:109949
ENSDARG00000104773	249.641	0.843957	0.134691	1.08779e-09	junbb
ENSDARG00000099235	381.515	0.201745	0.0792992	0.0258067	hook2
ENSDARG00000039309	111.007	0.328308	0.168383	0.0433136
ENSDARG00000100508	686.755	0.233501	0.0840464	0.012656	ubn2b
ENSDARG00000039935	39.0261	1.03996	0.265749	6.72339e-05
ENSDARG00000091025	49.4214	-0.499393	0.258903	0.0225966
ENSDARG00000034060	681.502	-0.256035	0.0914629	0.0108174	elac2
ENSDARG00000063583	418.895	0.332636	0.115431	0.0061222	map2k4a
ENSDARG00000110710	346.855	-0.525983	0.12149	2.63954e-05
ENSDARG00000110008	86.1726	0.409675	0.247303	0.0450749
ENSDARG00000100113	11.0708	1.7602	0.649594	0.00209786
ENSDARG00000104428	25.1426	-0.761367	0.503908	0.0225408	si:ch211-190o19.1
ENSDARG00000074752	209.005	-0.928639	0.153619	3.63814e-09	hlfa
ENSDARG00000089616	917.461	0.305998	0.0884534	0.00134981	coro7
ENSDARG00000058494	1324.52	0.236428	0.0960409	0.0266471	dnaja3a
ENSDARG00000104587	13853.7	0.27745	0.0597159	1.89143e-05	srl
ENSDARG00000103923	830.963	0.242662	0.0863279	0.0111558	tfap4
ENSDARG00000100232	464.34	0.386392	0.0698502	1.81776e-07	glis2b
ENSDARG00000105046	2002.21	-0.238026	0.0778518	0.00586865	ccnf
ENSDARG00000100524	3227.08	0.252856	0.0641278	0.000347609	abca3b
ENSDARG00000102472	59.2769	0.770029	0.209602	0.000191456	btbd17b
ENSDARG00000098578	791.526	-0.250659	0.0582891	8.89642e-05	pdgfab
ENSDARG00000103800	478.023	0.242222	0.088994	0.014058	prkar1b
ENSDARG00000117293	143.278	-0.324016	0.119292	0.00953405	dnaaf5
ENSDARG00000055350	5440.87	0.163444	0.0341487	1.75316e-05	sun1
ENSDARG00000058020	181.191	0.267932	0.112118	0.0258515	fbxw9
ENSDARG00000102436	490.111	0.460125	0.112018	7.39849e-05	si:ch211-194b1.1
ENSDARG00000087188	272.815	-1.2894	0.329401	5.54107e-05	nfil3-6
ENSDARG00000100677	603.92	0.200499	0.0859402	0.0410226	tmem205
ENSDARG00000090834	388.701	0.291675	0.115083	0.0168891	epor
ENSDARG00000044769	404.348	0.280729	0.10381	0.012178	kctd13
ENSDARG00000057679	1380.37	0.184459	0.0662608	0.0163217	sh2b1
ENSDARG00000011360	678.006	-0.185504	0.0687128	0.0199309	nfatc2ip
ENSDARG00000094557	650.997	-0.311594	0.0921838	0.00163019	nupr1b
ENSDARG00000021242	2846.68	0.763351	0.0993126	9.80213e-14	mvp
ENSDARG00000057414	4976.22	0.17268	0.0695175	0.0337927	phb
ENSDARG00000062302	747.992	0.374935	0.0659562	8.43025e-08	znf652
ENSDARG00000070866	682.383	0.225138	0.075958	0.00821908	tmem11
ENSDARG00000079616	1108.82	0.282537	0.0567951	3.84139e-06	cramp1
ENSDARG00000062531	995.193	-0.308351	0.137054	0.0268941	mapk8ip3
ENSDARG00000057910	958.737	0.144043	0.0547808	0.0262251	mrps34
ENSDARG00000077737	975.008	0.325094	0.066995	5.96981e-06	spsb3a
ENSDARG00000057853	4625.92	0.44131	0.0610059	5.04554e-12	atp6v0ca
ENSDARG00000035719	443.356	-1.21956	0.126916	6.97565e-21	arl5c
ENSDARG00000002167	1195.63	-0.47586	0.0798572	1.25469e-08	cacnb1
ENSDARG00000013307	31864.8	0.156406	0.0521679	0.0103836	rpl19
ENSDARG00000012261	5241.25	-0.0955961	0.0348506	0.0235916	eftud2
ENSDARG00000062618	95.0824	-0.556472	0.145289	0.000148758	kcnj12b
ENSDARG00000007129	393.04	0.285786	0.0876419	0.00266297	slc6a16a
ENSDARG00000013161	2536.2	-0.276539	0.0395358	5.16305e-11	zgc:55558
ENSDARG00000038296	5.2281	-0.322329	0.739685	0.0420601	tmem86b
ENSDARG00000020847	1780.52	0.143706	0.0512218	0.0174397	atp6v0a1a
ENSDARG00000076411	879.135	0.251301	0.0993516	0.0208308	cavin1a
ENSDARG00000022712	1816.71	0.56595	0.0612628	4.62465e-19	stat3
ENSDARG00000019392	1522.68	0.281061	0.0522519	6.11182e-07	stat5a
ENSDARG00000089463	11.8713	0.610234	0.589214	0.042644	dhx58
ENSDARG00000070822	4383.18	-0.12306	0.0415739	0.0126336	cnp
ENSDARG00000099079	5194.01	0.266138	0.0595099	5.92566e-05	aclya
ENSDARG00000009040	364.197	-0.616617	0.119317	5.53775e-07	si:ch73-141c7.1
ENSDARG00000032619	1908.87	-0.698377	0.074754	1.08071e-19	tob1a
ENSDARG00000116493	49.6896	0.482583	0.253552	0.0250101
ENSDARG00000036994	275.114	0.429743	0.0901871	6.07685e-06	tbc1d16
ENSDARG00000087327	427.529	-0.28385	0.120287	0.0248177	cbx8a
ENSDARG00000019932	20.7165	-1.77711	0.680846	0.00224679	slc5a11
ENSDARG00000038243	581.158	-0.248053	0.0689593	0.00113323	e4f1
ENSDARG00000025338	987.686	0.300488	0.101491	0.00583313	hagh
ENSDARG00000074850	366.863	0.216726	0.0806692	0.0175708	il12rb2l
ENSDARG00000075380	807.533	0.258168	0.121023	0.0450896	kri1
ENSDARG00000078135	2200.62	0.229544	0.052523	7.48802e-05	mrc2
ENSDARG00000088708	1584.37	-0.526203	0.0720925	2.32426e-12	ngfra
ENSDARG00000078640	1586.11	0.206158	0.0494573	0.000185966	fam117aa
ENSDARG00000006566	4449.83	-0.157355	0.0596982	0.0248211	nlk1
ENSDARG00000007344	107.835	1.10471	0.571374	0.00953474	tcap
ENSDARG00000056258	3776.72	-0.136566	0.0375686	0.00199251	cdc27
ENSDARG00000075139	953.498	0.240789	0.076324	0.00458134	hdac5
ENSDARG00000079912	553.821	-0.272215	0.0841905	0.00314363	rapgefl1
ENSDARG00000033160	76.846	0.473827	0.170757	0.00465261	nr1d1
ENSDARG00000056027	1325.31	0.195346	0.0592313	0.00376801	hoxb8a
ENSDARG00000029263	3617.27	0.196891	0.0346438	1.92235e-07	hoxb3a
ENSDARG00000097891	179.638	0.289645	0.121347	0.0234651
ENSDARG00000013533	919.969	0.269049	0.0659522	0.000185325	hoxb4a
ENSDARG00000000175	614.232	0.337461	0.0727524	1.48082e-05	hoxb2a
ENSDARG00000097724	53.5668	-0.480716	0.203635	0.0112353
ENSDARG00000004189	4217.95	-0.204352	0.0445075	3.39649e-05	cbx1a
ENSDARG00000075867	324.912	0.328083	0.119078	0.0086525	mrtfaa
ENSDARG00000033140	375.774	-0.429355	0.106553	0.000113925	desi1a
ENSDARG00000038025	105.322	0.38048	0.177941	0.0248791	cbx7a
ENSDARG00000038066	10585	0.24022	0.0405546	4.26062e-08	kpna2
ENSDARG00000088072	166.193	0.318786	0.133534	0.0205396	usp43b
ENSDARG00000067813	108.066	1.04041	0.172675	3.96811e-09	zgc:171844
ENSDARG00000005643	1165.65	-0.235518	0.0652325	0.00114558	gcat
ENSDARG00000027529	1020.86	-0.653231	0.241206	0.00349484	hmox1a
ENSDARG00000055731	259.961	0.646487	0.121401	2.43341e-07	si:dkeyp-69e1.8
ENSDARG00000092362	115.837	-0.975893	0.370257	0.00272856	hsp70.2
ENSDARG00000021924	442.98	-0.927461	0.286942	0.000606011	hsp70.3
ENSDARG00000087927	820.754	-0.330665	0.0603259	2.87725e-07	nudt9
ENSDARG00000099996	2645.02	-0.135747	0.0422066	0.00605386	rhot1a
ENSDARG00000061257	374.746	-0.26176	0.090537	0.00829101	zgc:153240
ENSDARG00000101707	1051.83	-0.49571	0.130501	0.000202401
ENSDARG00000061208	2430.55	-0.16868	0.0581786	0.0123006	rab40c
ENSDARG00000038094	1233.73	0.282077	0.058986	1.04571e-05	clec16a
ENSDARG00000089698	1007.49	-0.363622	0.0540755	1.8882e-10	atf7ip2
ENSDARG00000034493	198.89	-0.375755	0.106064	0.000700149	grin2aa
ENSDARG00000073710	13749.9	0.08908	0.0339945	0.0321954	usp7
ENSDARG00000053129	609.704	0.208345	0.0672632	0.00620775	carhsp1
ENSDARG00000014746	1188.23	-0.248796	0.0676364	0.000859843	rbfox1
ENSDARG00000096266	82.9283	1.20967	0.211076	1.7976e-08
ENSDARG00000054963	464.864	-0.252715	0.0739322	0.00197494	alg1
ENSDARG00000054950	202.782	-0.388968	0.106376	0.000484668	eef2kmt
ENSDARG00000088711	1691.05	0.466611	0.153448	0.00236892	lgals1l1
ENSDARG00000003599	78944.6	-0.088457	0.0345045	0.0352544	rpl3
ENSDARG00000007449	1316.66	0.170232	0.0551535	0.00733218	slc25a39
ENSDARG00000054833	2412.16	0.215289	0.0494936	8.52351e-05	nucb1
ENSDARG00000005927	1016.81	0.22918	0.0700751	0.00342336	tbc1d17
ENSDARG00000070484	1792	-0.731798	0.0925724	1.98773e-14	zgc:195001
ENSDARG00000087732	804218	0.39673	0.110364	0.000583189
ENSDARG00000070465	115.787	-0.349482	0.192513	0.0473793	si:dkey-13n23.3
ENSDARG00000054645	1564.75	0.188986	0.0573183	0.00377396	si:ch211-51c14.1
ENSDARG00000054616	6755.12	0.261603	0.0609894	9.28957e-05	cldni
ENSDARG00000096714	280.342	-0.306167	0.0949414	0.00271777	si:dkey-66i24.7
ENSDARG00000096792	138.218	-0.255722	0.121662	0.0479129
ENSDARG00000054578	2297.19	0.144139	0.0408376	0.00215316	arl6ip1
ENSDARG00000115545	294.665	-0.290189	0.119053	0.0209615	clec19a
ENSDARG00000054446	1320.51	-0.145369	0.0508801	0.0151887	ccdc43
ENSDARG00000075164	1192.76	0.254588	0.0819777	0.00493204	mylk5
ENSDARG00000054362	4136.97	0.154344	0.0462624	0.00400766	ccdc47
ENSDARG00000001803	193.239	0.290545	0.105272	0.0102396	kcnh6a
ENSDARG00000113428	17.9425	1.20754	0.39721	0.000988277
ENSDARG00000078092	860.46	0.157481	0.0662441	0.0469792	limd2
ENSDARG00000037932	718.049	0.188675	0.0690779	0.0170008	lin7b
ENSDARG00000031776	7664.49	0.19817	0.0410472	1.2559e-05	fthl27
ENSDARG00000076221	357.076	0.437899	0.154861	0.00457234	fthl28
ENSDARG00000094210	453.117	0.489462	0.076323	8.49433e-10	fthl31
ENSDARG00000037954	29.5168	-0.481608	0.280961	0.0327056	tnnt1
ENSDARG00000037955	273.076	-0.386989	0.103463	0.00036639	pih1d1
ENSDARG00000096849	3910.69	-0.272698	0.0505758	5.94492e-07	si:dkey-16p21.8
ENSDARG00000037946	107.226	0.358647	0.146599	0.0149434	prl
ENSDARG00000094836	352.985	0.246225	0.0832788	0.00773233	si:ch211-195b15.8
ENSDARG00000059993	1597.19	0.269585	0.0749756	0.00101113	trpm4a
ENSDARG00000096257	7673.99	-0.304814	0.0568166	5.85755e-07	LOC100007086
ENSDARG00000037961	3716.89	-0.202632	0.0644836	0.00563776	rcn3
ENSDARG00000037966	743.64	-0.169518	0.0576779	0.011306	thoc6
ENSDARG00000027182	259.731	0.297933	0.103026	0.00703511	rnf25
ENSDARG00000027187	1450.07	-0.153219	0.0564373	0.0227838	kat8
ENSDARG00000037968	2130.06	0.185392	0.0642246	0.0124004	fus
ENSDARG00000036966	491.619	0.307579	0.0871047	0.00104713	hsd3b7
ENSDARG00000053254	147332	-0.48356	0.0455458	8.79286e-25	mylpfa
ENSDARG00000059919	484.312	-0.27768	0.0742077	0.000603096	zgc:162613
ENSDARG00000078772	1417.69	0.274824	0.0521569	1.09658e-06	nbr1b
ENSDARG00000034893	2755.91	0.0991903	0.038703	0.0365487	rarab
ENSDARG00000078674	17.3397	2.29262	0.474834	1.39587e-06	hspb9
ENSDARG00000116621	620.164	-0.537431	0.0834905	6.55853e-10
ENSDARG00000053467	2816.85	0.127081	0.0340195	0.00120819	gtpbp1
ENSDARG00000019038	1047.16	0.216526	0.0550201	0.00040123	sgsm3
ENSDARG00000099164	449.796	0.387279	0.0828181	9.2978e-06	LOC103910274
ENSDARG00000094695	1679.25	0.169249	0.0551196	0.00811752	si:dkey-204f11.64
ENSDARG00000076847	6494.48	0.125386	0.0518003	0.0479469	tnrc6c1
ENSDARG00000020235	2703.63	0.0939112	0.0365493	0.0339131	sept9a
ENSDARG00000037913	177.313	0.324893	0.103895	0.00328735	nmrk1
ENSDARG00000060150	3628.73	0.180376	0.05203	0.00240359	psmd11a
ENSDARG00000014915	1690	-0.14688	0.0529678	0.0186794	ndufab1b
ENSDARG00000003573	744.059	-0.201655	0.0606014	0.00326135	dctn5
ENSDARG00000046107	1250.93	0.129887	0.0533687	0.0440822	caskin1
ENSDARG00000070261	1721.96	0.23369	0.0704029	0.00286696	crlf3
ENSDARG00000070256	3765.41	-0.134417	0.0382324	0.00247326	suz12a
ENSDARG00000076128	4127.65	0.284494	0.0507948	9.38787e-08	prkar1aa
ENSDARG00000104413	752.113	-0.169473	0.0644578	0.0239432	rogdi
ENSDARG00000101043	22447.3	-0.212388	0.0459933	2.89477e-05	ppl
ENSDARG00000103743	197.612	0.423635	0.106148	0.000134982	si:dkeyp-72e1.9
ENSDARG00000100972	204.205	0.408035	0.13996	0.00409325	myh11b
ENSDARG00000104719	1630.86	0.129723	0.0480608	0.0246458	abcc1
ENSDARG00000094901	339.441	-0.81095	0.165758	1.46306e-06	abcc6b.2
ENSDARG00000074524	113.073	-0.620402	0.14627	3.12903e-05	cntnap1
ENSDARG00000015610	1436.73	-0.120178	0.0479604	0.0387907	tubg1
ENSDARG00000059804	2648.23	0.121704	0.0446848	0.0235548	retreg3
ENSDARG00000014763	7092.54	-0.225755	0.0465489	9.46212e-06	arf2a
ENSDARG00000037889	481.95	0.687651	0.105325	2.63628e-10	wnt9b
ENSDARG00000053070	1253.9	-0.219895	0.0570431	0.000541733	gosr2
ENSDARG00000059768	5560.06	0.127784	0.0265967	1.8104e-05	gpatch8
ENSDARG00000096229	203.848	0.278655	0.099051	0.0094703	si:dkey-260c8.8
ENSDARG00000015184	2043.89	-0.122763	0.0509538	0.047524	mpp3a
ENSDARG00000091834	306.129	0.334239	0.100562	0.00177505	si:ch211-198m17.1
ENSDARG00000059743	198.228	-0.241712	0.106256	0.0377213	tmem98
ENSDARG00000052966	5559.68	0.276473	0.0463325	2.82969e-08	nmt1a
ENSDARG00000097166	14.8035	0.590713	0.493282	0.0405549
ENSDARG00000052957	1096.6	0.341987	0.0618554	2.14904e-07	plcd3a
ENSDARG00000097765	241.61	-0.259819	0.101427	0.0187281	si:ch211-198p11.6
ENSDARG00000019326	1898.74	-0.15714	0.0420389	0.00107573	prpsap2
ENSDARG00000090340	398.58	0.443937	0.0996318	2.06481e-05	si:dkey-27o4.1
ENSDARG00000011727	603.974	-0.301117	0.0636565	1.15119e-05	b9d1
ENSDARG00000009693	3232.15	-0.0955693	0.0372722	0.0371147	llgl1
ENSDARG00000070061	380.528	0.216419	0.0813315	0.018437	gfer
ENSDARG00000052827	994.771	-0.126816	0.0513383	0.041176	top3a
ENSDARG00000020217	1308.13	-0.216211	0.0490846	6.87243e-05	cpsf4
ENSDARG00000077052	4004.05	0.338459	0.0789287	6.17102e-05	tnrc18
ENSDARG00000037870	123758	-0.115929	0.0412225	0.0176559	actb2
ENSDARG00000087893	789.85	0.319068	0.0541213	3.36588e-08	rnf216
ENSDARG00000027063	1292.76	0.253334	0.0643989	0.000350048	arpc1b
ENSDARG00000037872	611.56	0.216695	0.0848499	0.0233967	foxk1
ENSDARG00000052741	384.671	0.260114	0.0926652	0.0103997	card11
ENSDARG00000059654	24915.1	-0.0810913	0.0302544	0.0258067	eif3ba
ENSDARG00000028786	327.154	-0.216137	0.0868123	0.0273555	chst12a
ENSDARG00000033382	290.994	-0.537266	0.111627	3.12071e-06	grifin
ENSDARG00000037879	13938.7	-0.180344	0.0369385	9.46212e-06	lfng
ENSDARG00000034473	4209.5	-0.209881	0.0904914	0.040013	ttyh3a
ENSDARG00000074842	619.995	0.302185	0.0942895	0.00294523	snx8a
ENSDARG00000097610	15.3744	2.03896	0.430583	2.89598e-06
ENSDARG00000102366	457.227	0.466956	0.0836832	9.72208e-08	micall2a
ENSDARG00000103511	1088.65	0.312845	0.0496412	3.13311e-09	zfand2a
ENSDARG00000099842	102.79	0.875	0.152625	2.18181e-08
ENSDARG00000102827	600.401	0.506907	0.0830255	5.12966e-09	ubfd1
ENSDARG00000102583	175.078	0.571578	0.118922	3.25582e-06	il4r.1
ENSDARG00000074017	1031.56	0.201094	0.0585005	0.0023994	usp31
ENSDARG00000062304	381.04	0.294315	0.135678	0.0350873	pdpk1a
ENSDARG00000052649	2923.8	-0.134394	0.0444198	0.0121657	ube2ia
ENSDARG00000020504	20853	-0.207345	0.0315432	1.05317e-09	h3f3a
ENSDARG00000037838	3799.89	0.231318	0.0513756	4.42127e-05	unkl
ENSDARG00000097600	66.2393	0.643021	0.212498	0.00159443
ENSDARG00000117665	25.1979	0.620428	0.348323	0.0210917
ENSDARG00000037836	15.6229	0.618494	0.511167	0.0373413	igfals
ENSDARG00000052642	50.98	-0.499609	0.247099	0.0196166	shisa9b
ENSDARG00000076867	887.749	0.181655	0.0763993	0.0405323	mrtfbb
ENSDARG00000076118	671.785	0.20714	0.0682714	0.00729786	cdip1
ENSDARG00000069937	1921.36	0.18803	0.0574286	0.00417394	dnm2a
ENSDARG00000069940	638.731	-0.392986	0.127038	0.00265593	ppap2d
ENSDARG00000102267	389.284	0.396864	0.0900941	2.96848e-05	znf750
ENSDARG00000104225	589.237	0.300153	0.0638476	1.31318e-05	ndel1b
ENSDARG00000099149	366.258	0.211784	0.0945208	0.046196	hs3st3b1a
ENSDARG00000111935	14.7248	-1.92076	0.575264	0.000380391	ftr94
ENSDARG00000101264	83.0038	-0.473123	0.187734	0.00823209	trim35-12
ENSDARG00000102946	21.143	-3.06779	0.72932	1.87069e-05
ENSDARG00000102810	294.492	-0.283288	0.10549	0.0123427	samd1a
ENSDARG00000038768	1170.39	-0.223534	0.0759585	0.0086296	mrpl12
ENSDARG00000020960	2969.03	0.169833	0.0425871	0.000456227	hgs
ENSDARG00000078953	2231.47	0.14328	0.0410201	0.00269852	epn3a
ENSDARG00000074443	504.508	-0.184147	0.0699809	0.0228249	gas7a
ENSDARG00000052223	32.3525	-0.847605	0.28404	0.00137626	rcvrna
ENSDARG00000101457	1130.99	-0.29319	0.0637482	2.11203e-05	cdc42ep4a
ENSDARG00000102161	118.661	-0.338187	0.147561	0.0223503	sdk2a
ENSDARG00000010727	451.377	-0.250599	0.0762648	0.00295781	ttyh2l
ENSDARG00000003970	165.763	-0.491199	0.206154	0.0104393	trim35-13
ENSDARG00000002872	746.078	-0.426808	0.0782119	2.18838e-07	zgc:113210
ENSDARG00000042338	396.335	0.527474	0.0859779	4.05213e-09	lpar2a
ENSDARG00000078364	23.7747	0.909776	0.627508	0.0203455	LOC570571
ENSDARG00000078904	1637.26	0.261223	0.122937	0.0454226	brd4
ENSDARG00000007092	2244.95	0.124596	0.0439585	0.0175954	xab2
ENSDARG00000052139	42096.4	-0.155651	0.0586662	0.024476	notch3
ENSDARG00000098294	1787.43	0.565881	0.0767568	1.35271e-12	col5a3a
ENSDARG00000077847	261.405	-0.250962	0.0927064	0.0131976	olfm2a
ENSDARG00000030756	10961.2	-0.114129	0.039213	0.0101297	dnmt1
ENSDARG00000020976	899.94	0.263164	0.0919629	0.00908369	ubald1b
ENSDARG00000004796	2488.08	-0.123219	0.0449656	0.0217475	mgrn1b
ENSDARG00000079802	95.4538	0.427844	0.174669	0.0113016	aanat2
ENSDARG00000036541	2056.04	0.153873	0.0387512	0.000481633	rhbdf1a
ENSDARG00000010918	850.911	-0.155581	0.0541054	0.0142464	nprl3
ENSDARG00000069734	9.17762	-1.48323	0.505474	0.00127502	hbba2
ENSDARG00000087390	23385.9	-0.356096	0.112111	0.00234658	hbbe1.3
ENSDARG00000078186	1700.72	0.364075	0.0780063	1.15627e-05	tex2
ENSDARG00000100149	4854.83	-0.119817	0.0363467	0.00494307	axin2
ENSDARG00000099841	56.1472	-0.392488	0.21034	0.0366887	si:ch73-374l24.1
ENSDARG00000115573	305.236	-0.677965	0.19694	0.000441351	LOC101885757
ENSDARG00000103739	2902.81	0.421198	0.076816	1.9251e-07	LOC797750
ENSDARG00000076742	3857.38	0.167573	0.0411276	0.000313731	cyth1a
ENSDARG00000075261	399.232	0.305744	0.0991151	0.00402285	timp2b
ENSDARG00000076848	95.4598	-0.732734	0.32913	0.00832273	zgc:112492
ENSDARG00000052429	1294.6	0.168	0.0567353	0.0102495	syngr2a
ENSDARG00000078428	24.885	1.28935	0.510628	0.00319742	si:ch211-256e16.4
ENSDARG00000069878	851.469	0.194887	0.0661596	0.010949	snu13a
ENSDARG00000100690	158.173	0.826405	0.42045	0.011522
ENSDARG00000117625	12.9078	-4.1346	1.14711	0.00053743
ENSDARG00000088258	255.028	0.292013	0.0991162	0.00631373	mosmoa
ENSDARG00000035952	155.882	0.330392	0.125843	0.0114883	cdr2a
ENSDARG00000086459	838.21	-0.132381	0.0532686	0.0387722	si:ch211-165g14.1
ENSDARG00000115425	117.676	0.830084	0.278814	0.00137192
ENSDARG00000039453	398.001	0.488701	0.184525	0.00602175	dhrs7ca
ENSDARG00000059567	577.8	0.216447	0.0775082	0.0133569	si:ch73-281f12.4
ENSDARG00000014366	1739.5	0.335441	0.0650954	1.4429e-06	luc7l3
ENSDARG00000099238	227.801	-0.54647	0.108845	1.16896e-06	rasd4
ENSDARG00000074671	355.05	-0.318683	0.090735	0.00105605	nptx1l
ENSDARG00000116806	1761.62	-0.806671	0.074262	3.07796e-26	ppp1r27a
ENSDARG00000090930	32.9923	0.828826	0.298138	0.00237994	si:ch211-120g10.1
ENSDARG00000059557	765.674	0.300288	0.0780379	0.000381559	xylt2
ENSDARG00000074345	143.533	2.2525	1.95619	0.0134629	si:ch211-214b16.3
ENSDARG00000098465	1804.34	-0.313326	0.0988601	0.00304488	si:ch73-366l1.5
ENSDARG00000102896	1324.09	-0.283832	0.0514107	2.95304e-07	jmjd6
ENSDARG00000099516	223.623	-0.236869	0.100024	0.0316901	mettl23
ENSDARG00000103893	1401.14	-0.218088	0.0845265	0.0220299	srsf2b
ENSDARG00000115335	269.329	0.507865	0.113586	1.63587e-05	ubald2
ENSDARG00000036846	23.9882	-0.890134	0.425371	0.00912167	anks4b
ENSDARG00000099260	75.2786	-0.441981	0.191174	0.0139251	pitpnc1a
ENSDARG00000030560	2136.31	0.361145	0.0996775	0.000617891	helz
ENSDARG00000018903	1345.01	0.373988	0.0789033	8.06862e-06	aimp2
ENSDARG00000024433	3478.47	-1.05917	0.0698501	4.16548e-50	pvalb4
ENSDARG00000098994	50.1362	-0.595891	0.238422	0.00627092
ENSDARG00000037789	66428.9	-0.509265	0.0605371	1.31166e-16	pvalb1
ENSDARG00000032836	365.63	-0.613854	0.0970476	1.04498e-09	pvalb5
ENSDARG00000074086	165.7	-0.736187	0.127523	1.76863e-08	tecpr1b
ENSDARG00000097842	328.936	-0.324836	0.171288	0.047237
ENSDARG00000076679	626.376	-0.219389	0.0876493	0.0259279	rai1
ENSDARG00000056394	2048.65	0.334606	0.0590429	1.08997e-07	tom1l2
ENSDARG00000041294	197.436	0.875584	0.125929	1.48043e-11	noxo1a
ENSDARG00000052344	1444.44	0.185664	0.0690086	0.0196889	tbl3
ENSDARG00000043923	2244.56	-0.532659	0.0940355	5.3656e-08	sox9b
ENSDARG00000115222	592.996	0.423859	0.100129	5.42737e-05	marf1
ENSDARG00000059581	175.456	0.425481	0.176312	0.012202
ENSDARG00000026759	774.125	1.01389	0.11792	6.5147e-17	ldlrb
ENSDARG00000096454	191.496	0.513785	0.129142	0.000105022	ap1m2
ENSDARG00000094176	16.3096	0.646596	0.463212	0.0308806	cdkn2d
ENSDARG00000078283	353.166	0.479316	0.125232	0.000198821	si:zfos-323e3.4
ENSDARG00000052192	17.8798	0.609136	0.47261	0.0361014	s1pr5b
ENSDARG00000067669	19.8736	1.21884	0.359489	0.000391278	zglp1
ENSDARG00000110178	74.7819	1.2921	0.258106	6.4249e-07
ENSDARG00000036619	371.021	0.766727	0.143978	1.99602e-07	mgat3b
ENSDARG00000091124	924.227	0.182826	0.059737	0.00785207	rps19bp1
ENSDARG00000052182	3790.81	0.221823	0.0729743	0.0069332	rbfox2
ENSDARG00000103984	45.8838	0.433153	0.26251	0.0415888	cyth4b
ENSDARG00000104188	41.5506	0.995665	0.344444	0.00147842	fam83fb
ENSDARG00000038151	1340.96	-0.185973	0.05814	0.00530727	zgc:92360
ENSDARG00000099546	204.358	-0.274593	0.122378	0.0333438	kynu
ENSDARG00000078416	1920.09	-0.24244	0.0667572	0.00104612	zeb2b
ENSDARG00000100374	7633.53	-0.131944	0.0366174	0.0018172	txnrd3
ENSDARG00000114386	6.9249	0.522524	1.10744	0.0483058
ENSDARG00000117386	16.6736	0.898288	0.565951	0.0183093
ENSDARG00000045978	434.261	-0.392651	0.0930474	6.32614e-05	chchd6b
ENSDARG00000104700	470.512	0.383848	0.0820977	9.75755e-06	acvr2ab
ENSDARG00000008030	5229.51	0.408284	0.0988778	8.53358e-05	myl9b
ENSDARG00000112895	321.858	0.239423	0.0937385	0.0209789	LOC100535338
ENSDARG00000012823	305.685	0.227148	0.0866063	0.0190149	dlgap4b
ENSDARG00000074094	971.909	1.28006	0.147617	3.09516e-17	tgm2b
ENSDARG00000114885	461.428	0.416403	0.0944773	2.74472e-05	wu:fe02h09
ENSDARG00000052142	675.01	0.522676	0.104511	1.48701e-06	acvr1bb
ENSDARG00000114425	592.698	0.19436	0.0715113	0.0179217	med8
ENSDARG00000117673	204.203	0.340422	0.109731	0.00325014
ENSDARG00000117550	604.485	0.302021	0.102796	0.00612164
ENSDARG00000103479	2066.09	0.248874	0.0647542	0.000499822	ptprfa
ENSDARG00000018782	1633.3	0.200512	0.0697685	0.0115148	kdm4aa
ENSDARG00000006757	6403.7	0.710186	0.0974948	1.84491e-12	klhl41b
ENSDARG00000102202	578.93	-0.353557	0.130648	0.00853499	phospho2
ENSDARG00000029252	3511.5	-0.158214	0.0569883	0.0224326	ssb
ENSDARG00000107534	189.298	-0.258732	0.123663	0.0479129	erich2
ENSDARG00000027419	784.723	-0.702936	0.0868486	4.83861e-15	gad1b
ENSDARG00000100715	3253.19	0.228336	0.0345151	7.4834e-10	tlk1b
ENSDARG00000103195	608.945	0.31473	0.0995202	0.00311475	dync1i2b
ENSDARG00000020863	298.663	0.248712	0.105246	0.0300516	trim25l
ENSDARG00000099547	2942.73	0.914565	0.069087	3.56191e-38	nbeal1
ENSDARG00000090904	363.05	-0.480957	0.0823231	2.40486e-08	obi1
ENSDARG00000063264	953.526	-0.526813	0.0926194	4.88793e-08	pcdh9
ENSDARG00000032725	33976.5	0.0995862	0.0389383	0.0313898	rps27a
ENSDARG00000078440	50.3088	-0.974646	0.27008	0.00019265	ccdc88aa
ENSDARG00000063153	3992.31	-0.261481	0.0561579	1.95077e-05	bcl11ab
ENSDARG00000058874	207.762	0.36524	0.101483	0.000650583	zgc:113227
ENSDARG00000019360	2245.79	-0.480323	0.0779556	3.95968e-09	sec23b
ENSDARG00000077040	308.462	0.224556	0.0907339	0.027008	si:ch211-85n16.4
ENSDARG00000044615	806.795	0.387388	0.133638	0.00409543	LOC405768
ENSDARG00000058820	5321.36	0.371406	0.0651301	7.74754e-08	bin1b
ENSDARG00000009350	1871.34	-0.279383	0.124383	0.0327266	atg3
ENSDARG00000058903	1334.46	0.133523	0.0475486	0.018252	si:ch211-237c6.4
ENSDARG00000012039	510.201	-0.23367	0.0736261	0.0045034	ttc26
ENSDARG00000019181	66240.6	0.135558	0.0506603	0.0209013	rpsa
ENSDARG00000071215	717.574	0.490539	0.117514	5.43143e-05	palm3
ENSDARG00000017400	359.894	0.241204	0.107127	0.0393263	klf1
ENSDARG00000094965	3784.89	-0.300413	0.0646981	1.42088e-05	nfil3-5
ENSDARG00000071213	430.552	-0.779539	0.109967	6.35185e-12	rgl3a
ENSDARG00000037059	3016.26	-0.166382	0.0636232	0.0255755	slc44a2
ENSDARG00000043685	17.0916	0.555563	0.454435	0.0427976	nabp1b
ENSDARG00000071196	5112.53	-0.185054	0.0484398	0.000717498	cavin2b
ENSDARG00000098645	849.618	-0.405606	0.167152	0.0126385	rgn
ENSDARG00000103253	482.599	0.307238	0.0969827	0.00320582	zgc:112023
ENSDARG00000098376	46.3138	0.628318	0.364209	0.0217027	si:ch211-207l14.1
ENSDARG00000088058	47.4626	0.801417	0.334699	0.00565659	LOC562898
ENSDARG00000088058	47.4626	0.801417	0.334699	0.00565659	LOC108190369
ENSDARG00000093431	77.8632	0.584815	0.497289	0.0395456
ENSDARG00000044264	19.724	0.892006	0.419509	0.00886468	LOC100537940
ENSDARG00000073764	173.216	0.427262	0.134678	0.00188195	si:ch211-113j14.1
ENSDARG00000062884	598.346	0.232618	0.0762336	0.00639045	map3k2
ENSDARG00000092660	623.053	0.196865	0.0782386	0.0278878	cyp27c1
ENSDARG00000044267	3093.94	-0.144023	0.0429245	0.00389669	sumo1
ENSDARG00000076924	2120.89	0.216984	0.0675538	0.0043686	als2b
ENSDARG00000014875	1362.87	0.487819	0.0544821	4.2302e-18	abi2b
ENSDARG00000007098	5319.07	0.24227	0.0546075	5.54107e-05	itm2ba
ENSDARG00000071113	6582.57	0.511785	0.0897632	4.25183e-08	xirp2a
ENSDARG00000089858	316.078	-0.356075	0.150682	0.0174005	cobll1a
ENSDARG00000078814	459.883	-0.241094	0.0860084	0.011533	si:dkey-34m19.3
ENSDARG00000071084	533.467	0.247534	0.112393	0.0418945	wipf1b
ENSDARG00000009021	1764.15	0.161582	0.0557397	0.0131018	chrna1
ENSDARG00000009447	7904.8	0.146423	0.0540981	0.0264767	atp5mc3b
ENSDARG00000044561	12.7329	1.38762	0.486467	0.00162481	ccr7
ENSDARG00000088411	980.591	-0.264299	0.0755858	0.00144825	notum2
ENSDARG00000016750	77.8971	0.741336	0.187472	7.38385e-05	abcc6a
ENSDARG00000028119	14162.1	-0.163065	0.0309514	1.6819e-06	sumo3a
ENSDARG00000096270	174.347	0.251948	0.109147	0.0331016
ENSDARG00000024847	31.6813	1.49299	0.29882	7.22505e-07	col5a2b
ENSDARG00000057833	136.643	-0.4475	0.140826	0.00161947	gulp1b
ENSDARG00000077073	1146.83	0.309679	0.0655854	1.15627e-05	tanc1a
ENSDARG00000045331	1016.94	0.223301	0.054509	0.000216693	pkp4
ENSDARG00000090872	5455.34	-0.166506	0.035975	3.40759e-05	si:dkey-276j7.1
ENSDARG00000062430	1274.73	0.340277	0.0563233	1.41154e-08	gpd2
ENSDARG00000023878	2106.64	0.212855	0.0402793	2.2415e-06	stk24b
ENSDARG00000016311	1219.85	-0.281642	0.0653712	7.41766e-05	dock9b
ENSDARG00000057633	367.384	0.439308	0.0918284	5.19985e-06	cxcr4a
ENSDARG00000071032	506.284	-0.221233	0.0765078	0.010289	pnkd
ENSDARG00000071025	210.709	-0.647342	0.45545	0.0284386	dytn
ENSDARG00000044521	10215.3	0.125532	0.0500673	0.038951	eef1b2
ENSDARG00000044521	10215.3	0.125532	0.0500673	0.038951	zdbf2
ENSDARG00000023498	882.803	-0.192772	0.075488	0.0261667	gmppab
ENSDARG00000004243	20.9888	0.827618	0.423182	0.0121448	asic4b
ENSDARG00000078037	382.847	0.468226	0.087333	3.2429e-07	chpfb
ENSDARG00000038283	5.16041	0.222446	0.401594	0.0488947	wnt6a
ENSDARG00000071011	194.651	-0.275721	0.111396	0.0210689	cdk5r2a
ENSDARG00000034685	383.921	0.31444	0.0769863	0.000147765	tmem198b
ENSDARG00000030349	3757.26	-0.40799	0.0676083	1.06702e-08	cryba2a
ENSDARG00000005221	26.5782	-1.00393	0.441611	0.0059478	desmb
ENSDARG00000022599	810	-0.680647	0.0878555	6.93197e-14	dnpep
ENSDARG00000077047	467.599	0.248367	0.0835208	0.00734869	ptprnb
ENSDARG00000095896	5416.95	-0.113506	0.039371	0.0160127	pou3f3b
ENSDARG00000096905	3361.46	-0.46222	0.053169	6.87086e-17	si:ch73-23l24.1
ENSDARG00000057276	117.485	0.398424	0.157383	0.0109293	iqca1
ENSDARG00000002933	322.837	0.313902	0.0781558	0.000194867	gbx2
ENSDARG00000103429	4.46503	1.24686	1.06719	0.0270377
ENSDARG00000013938	4718.3	0.301616	0.0638836	1.22602e-05	psmb3
ENSDARG00000101792	1831.65	-0.382596	0.057476	2.74248e-10	si:dkey-237i9.1
ENSDARG00000103020	80.5558	0.817805	0.21526	0.000115925	si:dkey-237i9.8
ENSDARG00000100584	304.357	-0.87162	0.0944605	2.85028e-19	ccdc40
ENSDARG00000103485	165.891	-0.430832	0.13647	0.00192592	card14
ENSDARG00000098771	239.266	-0.449946	0.117868	0.000229895	cbx8b
ENSDARG00000104793	539.321	0.264947	0.0817895	0.00318936	dgke
ENSDARG00000102218	8.99663	-1.04408	0.601281	0.0153484
ENSDARG00000098433	1605.47	-0.139204	0.0444816	0.00779945	utp6
ENSDARG00000100548	380.051	-0.166861	0.0717547	0.0479469	tefm
ENSDARG00000103313	253.808	-0.480151	0.11863	9.12026e-05	rhot1b
ENSDARG00000103077	6.96057	2.96028	0.725186	6.11836e-05	si:rp71-81e14.2
ENSDARG00000099387	98.579	0.653786	0.181802	0.000290204	jpt1a
ENSDARG00000102080	231.199	-0.321691	0.123908	0.0126385	mif4gda
ENSDARG00000105276	476.429	-0.415844	0.109822	0.000283164	grb2a
ENSDARG00000103494	331.703	0.380494	0.116502	0.00173364	usp43a
ENSDARG00000033993	773.863	-0.454806	0.091931	2.29395e-06	slc19a1
ENSDARG00000003684	3114.17	0.303839	0.0671799	2.82267e-05	obsl1a
ENSDARG00000059651	104.688	-0.679299	0.255017	0.00392435	cidec
ENSDARG00000115657	2242.01	-0.319764	0.046252	6.66329e-11	prkcaa
ENSDARG00000052377	6958.73	0.493165	0.0633153	8.11306e-14	psmd12
ENSDARG00000039162	3468.21	0.373523	0.0592313	2.80264e-09	rhebl1
ENSDARG00000017211	6633.5	-0.251093	0.0427413	5.02446e-08	plxnb1b
ENSDARG00000052351	2034.17	-0.179645	0.0481018	0.00096227	si:dkey-156n14.3
ENSDARG00000111474	128.007	-0.432577	0.14848	0.00371964	cfap100
ENSDARG00000007196	2404.61	-0.32626	0.040439	2.04949e-14	rae1
ENSDARG00000070148	50.2769	-0.65256	0.223473	0.00208585	cygb2
ENSDARG00000026767	1868.66	-0.172867	0.0487618	0.00192998	nol11
ENSDARG00000100336	307.491	-0.22808	0.0915075	0.0255755	LOC100007492
ENSDARG00000100336	307.491	-0.22808	0.0915075	0.0255755	pik3r6a
ENSDARG00000104571	271.533	-0.429877	0.101978	5.61231e-05	gadd45ab
ENSDARG00000105098	2376.1	-0.180205	0.0408741	7.85224e-05	dr1
ENSDARG00000117309	97.956	-1.28657	0.286954	6.30071e-06
ENSDARG00000098260	11.9543	-2.29007	0.554795	3.21018e-05
ENSDARG00000102802	1510.02	-0.312954	0.0628432	3.36008e-06	brdt
ENSDARG00000099979	1144.24	0.148268	0.0609712	0.0452476	tgfbr3
ENSDARG00000104361	1034.88	-0.296097	0.0786306	0.00051036	barhl2
ENSDARG00000099911	1447.29	0.152603	0.0615754	0.0376343	lrrc8c
ENSDARG00000101791	1246.56	0.651372	0.126456	5.71587e-07	kyat3
ENSDARG00000102243	26.6696	1.23577	0.313717	5.95413e-05
ENSDARG00000054749	1353.35	-0.291917	0.0471842	7.48355e-09	lmo4b
ENSDARG00000002210	253.206	-0.321341	0.106916	0.00454304	stk25a
ENSDARG00000052103	448.916	-0.187987	0.0812118	0.0447984	dtymk
ENSDARG00000073813	527.078	-0.366134	0.0658258	1.55186e-07	scly
ENSDARG00000076094	187.991	0.320494	0.128644	0.016697	klhl30
ENSDARG00000044433	342.391	-0.347486	0.0986613	0.000898359	sned1
ENSDARG00000034522	522.682	-0.233324	0.0683819	0.00222518	rab6ba
ENSDARG00000061923	6572.78	-0.236631	0.0578637	0.000213885	amotl2a
ENSDARG00000044441	139.095	0.333744	0.140962	0.0196144	LOC108190403
ENSDARG00000062030	262.762	0.256126	0.0934792	0.0124757	gpr17
ENSDARG00000070864	661.838	-0.718619	0.0770469	1.49846e-19	bcl6aa
ENSDARG00000114184	35.7064	0.89234	0.319297	0.00214477	LOC101885921
ENSDARG00000070839	1624.93	-0.156761	0.0560105	0.0172041	evi5b
ENSDARG00000017886	1787.08	-0.237567	0.0620454	0.000541576	zbtb11
ENSDARG00000013144	7150.59	0.133229	0.0509272	0.0289453	atp1b1a
ENSDARG00000056203	181.383	-0.723021	0.225315	0.000813739	si:ch211-201h21.5
ENSDARG00000070828	6720.54	-0.180779	0.0469056	0.000610955	actl6a
ENSDARG00000079198	3957.81	0.446161	0.0515616	1.03155e-16	usp13
ENSDARG00000096822	11.654	0.61586	0.529766	0.0400791
ENSDARG00000102496	65.1035	1.54292	0.320338	1.50629e-06
ENSDARG00000079670	242.653	-0.245443	0.089	0.0126671	lrrc7
ENSDARG00000061654	1352.88	0.118537	0.0476289	0.0405015	wwc3
ENSDARG00000115301	633.051	-0.223319	0.0697468	0.00423092	lurap1
ENSDARG00000077836	311.18	-0.235893	0.0864396	0.0142464	ttc22
ENSDARG00000044405	765.582	-0.264326	0.104346	0.0193452	ttc4
ENSDARG00000044404	151.38	-0.340476	0.116407	0.00529225	pars2
ENSDARG00000097897	957.347	0.303404	0.0816045	0.000581173	sgip1a
ENSDARG00000070961	1629.55	0.565224	0.0659652	1.39106e-16	lepr
ENSDARG00000006546	765.173	0.218455	0.079689	0.0148344	ak4
ENSDARG00000061590	4793.09	0.260975	0.0458986	1.41954e-07	cachd1
ENSDARG00000013561	4312.52	-0.409104	0.0811832	1.58223e-06	pgm1
ENSDARG00000017617	767.361	-0.358935	0.0739387	5.0813e-06	alg6
ENSDARG00000021032	482.978	0.267342	0.0777461	0.00170664	foxd3
ENSDARG00000044373	996.471	-0.208736	0.0675528	0.00642167	atg4c
ENSDARG00000103487	10.8972	4.2767	0.87778	7.08169e-06
ENSDARG00000078675	7530.58	-0.122398	0.0361293	0.00377942	dock7
ENSDARG00000044365	892.62	-1.0429	0.164479	6.0133e-10	angptl3
ENSDARG00000056414	3537.52	-0.129569	0.036412	0.00237609	usp1
ENSDARG00000044155	2197.25	-0.804841	0.0725904	3.18149e-27	mafaa
ENSDARG00000090153	207.86	-0.881254	0.130355	4.93895e-11	cyldl
ENSDARG00000053708	52.8673	-0.742158	0.225439	0.000649814	ghrhrb
ENSDARG00000053724	308.538	-0.222336	0.0882467	0.0247948	adcyap1r1b
ENSDARG00000034409	6147.03	-0.183972	0.0367111	5.78743e-06	pik3r3b
ENSDARG00000074311	2899.64	0.180154	0.0775113	0.0458215	mast2
ENSDARG00000039208	5536.45	-0.227159	0.0362943	6.67434e-09	nasp
ENSDARG00000096908	110.313	0.544808	0.162422	0.000771769	si:ch73-185c24.2
ENSDARG00000052157	47.655	0.817016	0.249205	0.000615696	il12rb2
ENSDARG00000074242	36569.4	0.123365	0.0389578	0.00743324	serbp1a
ENSDARG00000088140	493.508	0.281655	0.0993299	0.00882607	hsd17b7
ENSDARG00000059575	856.463	0.148452	0.0548837	0.0221486	uhmk1
ENSDARG00000076351	201.536	-0.562247	0.107145	4.18561e-07	brinp3a.1
ENSDARG00000006514	1560.75	-0.308583	0.0781454	0.000255521	her6
ENSDARG00000070743	335.798	-0.199319	0.0817671	0.0328809	tmem45a
ENSDARG00000091734	247.329	0.493142	0.105533	7.16091e-06	traf3ip2l
ENSDARG00000097259	34.3444	0.993889	0.329718	0.00112117
ENSDARG00000044332	3181.1	0.267767	0.0385498	7.36096e-11	zranb2
ENSDARG00000032206	42.9554	1.21298	0.289316	2.21345e-05	cthl
ENSDARG00000074301	1905.94	0.218566	0.0541345	0.000288134	cth
ENSDARG00000061091	189.289	-0.275362	0.13156	0.0430992	gtpbp6
ENSDARG00000088798	83.0655	-0.64845	0.209834	0.00131325	plcxd1
ENSDARG00000076754	1132.29	0.141952	0.0524912	0.0225942	slc9a7
ENSDARG00000077442	1401.58	-0.155465	0.0427888	0.00155097	tubgcp5
ENSDARG00000044345	6089.49	-0.107631	0.0313527	0.00340352	cyfip1
ENSDARG00000055912	705.796	0.245329	0.0588976	0.000148758	nipa2
ENSDARG00000055917	178.663	0.228423	0.103647	0.045948	nipa1
ENSDARG00000073841	4687.89	0.19986	0.0784542	0.0261667	herc2
ENSDARG00000099919	36.9304	-1.33823	0.273049	1.16896e-06	gabrg3
ENSDARG00000070730	228.543	-0.816849	0.1119	1.39915e-12	gabra5
ENSDARG00000023771	142.958	-0.52976	0.117489	1.28761e-05	gabrb3
ENSDARG00000055737	5578.13	0.173908	0.033406	1.14731e-06	ube3a
ENSDARG00000073850	103.497	1.45155	0.190944	1.20877e-13	hdac7b
ENSDARG00000070721	1462.81	0.506042	0.0721514	1.80686e-11	vdrb
ENSDARG00000077308	27.7116	0.868641	0.291865	0.00140618	gpr84
ENSDARG00000031647	402.875	0.337396	0.0929082	0.000655685	stat2
ENSDARG00000014465	992.36	0.221015	0.0837631	0.0194815	arhgef25b
ENSDARG00000097909	31.6913	0.642821	0.285901	0.0096571	si:dkey-195m11.11
ENSDARG00000028618	3101.49	0.368151	0.0828232	3.23469e-05	krt18b
ENSDARG00000097445	5430.09	0.261774	0.0385712	2.0972e-10	si:dkey-195m11.8
ENSDARG00000016348	1248.46	0.166502	0.0600886	0.0187761	dip2bb
ENSDARG00000075354	4603.84	-0.13574	0.0385052	0.00226279	espl1
ENSDARG00000060797	4339.03	-0.341504	0.111247	0.00352624	pfkmb
ENSDARG00000055317	75.3126	-0.368748	0.176638	0.0281391	c1ql4b
ENSDARG00000008494	863.449	-0.295796	0.130537	0.0281113	myl6
ENSDARG00000044203	301.455	-0.294088	0.0977252	0.00527576	sumf1
ENSDARG00000029075	2794.38	-1.07953	0.138027	2.63289e-14	pfkfb4b
ENSDARG00000090628	5.7407	2.04356	0.838987	0.00505375	si:dkey-197j19.6
ENSDARG00000019613	908.035	-0.500715	0.0670118	7.55826e-13	ip6k2b
ENSDARG00000040703	10.435	0.951843	0.536241	0.0146435
ENSDARG00000021720	3830.72	0.574838	0.107412	2.54525e-07	col7a1
ENSDARG00000015531	57.9397	-0.491623	0.215876	0.0127439	slc4a8
ENSDARG00000023858	845.969	-0.434399	0.0494943	3.87184e-17	ccdc174
ENSDARG00000070618	23.4747	1.88539	0.364666	3.77356e-07	tatdn2
ENSDARG00000070617	124.972	-0.469898	0.230867	0.0206716	vhl
ENSDARG00000054250	473.281	0.424526	0.0676236	2.51352e-09	crbn
ENSDARG00000009208	722.684	0.183269	0.067412	0.0190097	prkcda
ENSDARG00000097831	18.2432	4.05001	0.656631	5.68547e-09
ENSDARG00000079467	720.73	-0.304906	0.126241	0.0202336	si:ch73-15b2.5
ENSDARG00000097797	1056.7	0.177863	0.0670782	0.0223268	tomm6
ENSDARG00000011272	776.648	-0.177589	0.060387	0.0109407	uqcc2
ENSDARG00000026655	1153.89	0.241407	0.096531	0.0244155	tspo
ENSDARG00000078688	228.106	-0.329058	0.10384	0.00285599	frs3
ENSDARG00000074002	1109.98	-0.337861	0.0789324	6.30083e-05	slc6a11a
ENSDARG00000015422	983.346	-0.294869	0.0615948	9.35173e-06	ppil1
ENSDARG00000013750	199.418	0.665904	0.125632	2.67701e-07	eno1b
ENSDARG00000076850	966.856	0.214568	0.0682441	0.00570837	si:ch211-157b11.14
ENSDARG00000001993	81.2227	0.380765	0.186688	0.029557	myhb
ENSDARG00000060413	72.4227	1.28617	0.211898	2.82187e-09	si:ch211-157b11.8
ENSDARG00000002591	3202.72	-0.1519	0.0444606	0.002968	ruvbl1
ENSDARG00000054026	43.1232	-0.582387	0.249096	0.00924437	mustn1a
ENSDARG00000060398	288.24	-0.231381	0.0840429	0.0138384	rft1
ENSDARG00000017657	103.693	0.518638	0.17868	0.00289271	zgc:112163
ENSDARG00000010415	163.887	0.550914	0.145909	0.000198983	sirt4
ENSDARG00000053992	1290.59	0.245847	0.0546102	4.92793e-05	sfi1
ENSDARG00000028379	480.876	-0.33425	0.0695052	7.06968e-06	trub2
ENSDARG00000025397	447.955	-0.537251	0.0886546	6.06324e-09	srsf3a
ENSDARG00000102957	2.6986	-0.206727	0.392335	0.0222014
ENSDARG00000028396	1216.38	-4.77907	0.390217	3.49542e-33	fkbp5
ENSDARG00000044278	29.6453	-0.623636	0.353926	0.0220563	synpr
ENSDARG00000070567	1222.38	-0.309588	0.065159	1.01604e-05	cadpsb
ENSDARG00000028442	169.683	-0.420391	0.134294	0.00222085	cplane2
ENSDARG00000014083	3605.26	-0.10486	0.0367563	0.0176281	wdr82
ENSDARG00000024141	3539.63	0.14054	0.0456602	0.00840532	cav3
ENSDARG00000003900	60.5236	0.565852	0.237972	0.00873124	gpr61l
ENSDARG00000003961	553.896	0.224093	0.0822139	0.0151929	parp3
ENSDARG00000092154	507.715	0.385604	0.080986	7.19907e-06	tex264a
ENSDARG00000014770	6001.01	-0.205263	0.0403747	3.84139e-06	usp4
ENSDARG00000005675	1696.48	-0.751279	0.0995935	2.73965e-13	sec61a1l
ENSDARG00000008310	2973.65	-0.28674	0.069162	0.000135347	ip6k2a
ENSDARG00000060235	407.268	0.452573	0.0957418	6.35626e-06	mst1ra
ENSDARG00000097820	2.52662	-0.196236	0.374065	0.0138575
ENSDARG00000077060	4055.18	-0.338309	0.0484993	4.05137e-11	LOC567058
ENSDARG00000006915	524.406	-0.298996	0.0802588	0.000571988	arl8ba
ENSDARG00000076800	44.8517	-1.64932	0.331011	7.16064e-07	tnfrsf18
ENSDARG00000044194	933.43	0.389575	0.073104	4.95731e-07	tcta
ENSDARG00000060120	555.569	-0.650669	0.1017	6.42041e-10	glyctk
ENSDARG00000003732	528.338	0.236221	0.0760866	0.00538855	mitfa
ENSDARG00000087873	22.698	2.03464	0.401968	5.59406e-07	eevs
ENSDARG00000014181	1366.39	0.418498	0.0772327	2.80302e-07	foxp1b
ENSDARG00000053459	1383.69	-0.116165	0.047666	0.0458255	rybpb
ENSDARG00000058522	282.02	0.224048	0.0796202	0.0123073	shq1
ENSDARG00000104277	76.2389	-0.573607	0.225771	0.00596699
ENSDARG00000112767	115.261	-0.767739	0.144127	2.01846e-07
ENSDARG00000098161	301.487	-0.221099	0.0927828	0.0332434	cntn4
ENSDARG00000017354	4071.42	0.142871	0.0474226	0.0108994	epha2a
ENSDARG00000060153	1490.79	-0.361016	0.0612072	2.58567e-08	h6pd
ENSDARG00000070485	335.427	-0.683089	0.0973895	1.18711e-11	cenps
ENSDARG00000040031	3461.75	-2.41876	0.0378036	0	tardbp
ENSDARG00000096954	154.532	0.373418	0.118676	0.00251568
ENSDARG00000091625	316.897	0.388761	0.0985791	0.000182072	si:dkeyp-67f1.2
ENSDARG00000060116	35.4598	-0.830162	0.279527	0.0014491	camk1a
ENSDARG00000077038	10288.2	-0.170919	0.029913	1.8007e-07	pbrm1l
ENSDARG00000044182	3104.66	0.352776	0.0580367	1.0217e-08	stau1
ENSDARG00000028862	29.284	-1.02561	0.315033	0.000596876	rdh20
ENSDARG00000053311	75.7292	-2.00516	0.243312	1.02588e-15	tespa1
ENSDARG00000070471	812.438	-0.369893	0.0662445	1.41285e-07	tarbp2
ENSDARG00000008732	4036.95	-0.214862	0.0486006	6.20971e-05	zgc:66479
ENSDARG00000097613	43.7215	-2.09314	0.238662	1.67233e-17	igfn1.3
ENSDARG00000005526	2384.86	-0.505639	0.0898806	7.50118e-08	igfn1.1
ENSDARG00000040156	419.139	0.581013	0.0875235	1.67593e-10	grm4
ENSDARG00000100446	7366.05	-0.334417	0.0818121	0.000132496	si:ch211-286o17.1
ENSDARG00000086724	425.448	-1.08949	0.128574	1.39988e-16	im:7151449
ENSDARG00000078561	4753.96	-0.148514	0.0462165	0.00583861	lrig2
ENSDARG00000007412	833.583	0.162722	0.0630308	0.0279261	slc2a1b
ENSDARG00000032603	400.497	0.169144	0.0728128	0.0482487	st7l
ENSDARG00000096857	406.612	0.386721	0.0738795	7.98125e-07
ENSDARG00000021309	2891.61	-0.164675	0.0620525	0.0241031	rhoca
ENSDARG00000079446	54.6425	-0.42041	0.205591	0.0248197	si:dkey-238f9.1
ENSDARG00000016963	121.139	-0.685803	0.200302	0.000470898	slc16a1a
ENSDARG00000097845	261.789	0.296114	0.108928	0.0105485	si:ch211-105j21.9
ENSDARG00000020893	11836.9	-0.289687	0.10363	0.00929706	slc25a55a
ENSDARG00000003754	1139.54	-0.270645	0.0764797	0.00124248	tspan2a
ENSDARG00000089026	26.8332	-1.411	0.463558	0.000843599	si:dkey-183k8.2
ENSDARG00000096832	57.9754	-1.35774	0.229154	6.11299e-09
ENSDARG00000101406	7943.75	0.291865	0.072049	0.000191124	rplp2
ENSDARG00000030408	10892.8	0.240931	0.077731	0.00596699	rps26l
ENSDARG00000109360	517.144	-0.311672	0.075003	0.000113925
ENSDARG00000099379	711.333	-0.228955	0.0595406	0.000541733
ENSDARG00000070435	2235.28	0.272051	0.0527629	1.88956e-06	vapb
ENSDARG00000075557	914.166	0.168648	0.0667319	0.030981	apcdd1l
ENSDARG00000003307	2494.63	0.140527	0.0383882	0.00146935	stx16
ENSDARG00000095783	51.0336	-1.31178	0.276108	2.02727e-06	si:dkey-249d8.1
ENSDARG00000021097	1227.13	0.337691	0.0634416	6.37996e-07	nelfcd
ENSDARG00000053066	452.697	0.332767	0.0853895	0.000282467	tubb1
ENSDARG00000005191	18061.2	-0.185746	0.0746335	0.0294507	ahcy
ENSDARG00000059972	369.231	-0.197165	0.0765387	0.0247243	raly
ENSDARG00000059604	1730.68	0.140614	0.0413368	0.00339154	mtss1
ENSDARG00000075530	776.82	1.03119	0.0694563	4.15711e-48	pigu
ENSDARG00000074781	212.427	-0.347038	0.116295	0.00429807	ptprt
ENSDARG00000097496	1355.21	-0.213848	0.0510356	0.000167283	si:dkey-6e2.2
ENSDARG00000008141	1681.15	0.283908	0.0545434	1.43539e-06	rbl1
ENSDARG00000022652	359.599	0.380346	0.0830798	1.57898e-05	psmf1
ENSDARG00000076787	217.093	0.347059	0.100418	0.00111455	angpt4
ENSDARG00000013078	17148.1	-0.112325	0.0273826	0.000344968	ywhaba
ENSDARG00000038577	3101.63	-0.179846	0.0598703	0.00945334	cox6c
ENSDARG00000014239	1856.71	0.740546	0.0674201	1.30305e-26	esyt1b
ENSDARG00000024669	1011.54	0.436914	0.0659436	2.89198e-10	oser1
ENSDARG00000015947	17123.2	-0.122375	0.0425274	0.0151842	matn4
ENSDARG00000070404	473.021	-0.189839	0.0684917	0.0157167	inka1b
ENSDARG00000098280	5717.64	-0.14079	0.0421967	0.00416224	rbm5
ENSDARG00000100263	86.523	0.767192	0.226528	0.000464542	si:ch211-161c3.5
ENSDARG00000103390	280.295	0.781831	0.134915	1.709e-08	cacna2d2a
ENSDARG00000082031	3.44128	2.52273	1.11166	0.00882772
ENSDARG00000059931	318.71	-0.433813	0.0844651	1.00567e-06	hyal2a
ENSDARG00000070951	1070.27	0.965662	0.0774046	3.371e-34	hmga1b
ENSDARG00000034897	19037.3	0.300779	0.0673555	3.48742e-05	rps10
ENSDARG00000078075	2574.88	0.392093	0.0460602	3.82132e-16	ilrun
ENSDARG00000009871	1879.62	-0.133598	0.0508375	0.0280727	snrpc
ENSDARG00000017606	460.579	0.18867	0.0783534	0.0378841	sys1
ENSDARG00000052705	1080.93	0.315816	0.069048	2.24388e-05	pkp1b
ENSDARG00000052708	319.352	-0.641303	0.184776	0.000425921	tnni1b
ENSDARG00000114670	3206.63	0.118546	0.0463992	0.0344504	ube2c
ENSDARG00000016345	2337.09	0.135713	0.0457944	0.0121986	ncoa5
ENSDARG00000075815	284.136	-0.263419	0.105541	0.0211082	si:ch211-59d13.2
ENSDARG00000103277	51.3762	2.77204	0.2603	2.92493e-25	cyp24a1
ENSDARG00000018984	2044.93	0.347248	0.0724894	7.15659e-06	eya2
ENSDARG00000040606	4859.48	0.30792	0.0475063	1.15355e-09	tfap2c
ENSDARG00000011125	6051.56	0.19975	0.0545799	0.00118541	snrpb
ENSDARG00000074794	203.237	-0.488739	0.109891	1.84252e-05	necab3
ENSDARG00000100055	412.489	-0.272664	0.0807483	0.00199251	tox2
ENSDARG00000088899	2069.08	0.150159	0.0585204	0.0309438	ralgapb
ENSDARG00000091130	665.805	-0.28992	0.0718402	0.000201014	LOC100537363
ENSDARG00000057857	260.373	0.50523	0.137828	0.000316294	arfrp1
ENSDARG00000038465	820.574	-0.281048	0.128683	0.0360729	stmn3
ENSDARG00000019516	402.258	0.695202	0.148629	4.38875e-06	sp7
ENSDARG00000059824	415.708	-0.760517	0.267531	0.00210058	soat2
ENSDARG00000086980	508.243	0.43698	0.109003	0.000119527	mbd6
ENSDARG00000034396	1424.77	0.193131	0.0758471	0.0269622	mars1
ENSDARG00000079860	467.848	0.553023	0.114581	3.10763e-06	ppp1r16b
ENSDARG00000102610	391.421	0.351906	0.103513	0.00127502	r3hdm2
ENSDARG00000100119	662.556	0.501438	0.103715	3.4065e-06	caskb
ENSDARG00000005774	7161.22	-0.235269	0.103581	0.0452406	ddx3xb
ENSDARG00000059794	1010.14	0.990254	0.0931388	3.33284e-25	kdm6al
ENSDARG00000045019	745.21	-0.396379	0.0902298	3.16878e-05	aamp
ENSDARG00000021882	248.351	0.685232	0.119516	2.74659e-08
ENSDARG00000099851	178.072	0.253667	0.119142	0.0467187	gpr180
ENSDARG00000097651	13.0971	1.46929	0.453622	0.000566087
ENSDARG00000039325	488.596	0.586245	0.10236	3.40399e-08	pmepa1
ENSDARG00000009505	2319.25	-0.231558	0.0613865	0.000685622	prelid3b
ENSDARG00000040045	783.92	0.620365	0.152724	5.98605e-05
ENSDARG00000100159	19.8888	2.64505	0.356575	6.59051e-13	angptl1b
ENSDARG00000100031	168.14	0.494066	0.132866	0.000278378
ENSDARG00000008333	513.549	0.297188	0.0923973	0.00290499	znfl2a
ENSDARG00000101562	974.337	-0.306912	0.06989	4.67779e-05	znf1014
ENSDARG00000078694	1016.19	0.445721	0.0926413	4.48406e-06	phlpp1
ENSDARG00000097118	518.699	1.04125	0.184923	3.38505e-08
ENSDARG00000087516	4.74122	0.262727	0.510339	0.0414044	LOC101882185
ENSDARG00000076995	550.863	0.615298	0.0714957	9.33289e-17	sharpin
ENSDARG00000017195	395.153	-0.339654	0.0819129	0.000105022	foxf2a
ENSDARG00000006677	351.364	0.244059	0.0850889	0.00991121	ripk1l
ENSDARG00000022615	609.676	-0.188111	0.0602126	0.00582684	si:ch211-241e1.3
ENSDARG00000007480	130.728	-0.42976	0.151807	0.00457174	rpe65a
ENSDARG00000074571	886.466	0.28413	0.0843586	0.00198596	gpaa1
ENSDARG00000003290	269.474	-0.220847	0.091675	0.0310831	dab1b
ENSDARG00000059125	5263.55	-0.324171	0.029971	1.93103e-25	prkacbb
ENSDARG00000075899	1490.86	0.145211	0.0562647	0.0301784	LOC100535070
ENSDARG00000075899	1490.86	0.145211	0.0562647	0.0301784	adgrl2b.1
ENSDARG00000077130	465.431	0.346868	0.135174	0.0122014	bcl10
ENSDARG00000078363	325.474	0.37961	0.130422	0.00462845	mcoln3a
ENSDARG00000022303	1049.52	0.412938	0.122116	0.00106219	higd1a
ENSDARG00000042245	16218.2	-0.144066	0.0536851	0.0217067	myl13
ENSDARG00000114019	209.618	0.266755	0.118987	0.0350606	LOC402879
ENSDARG00000088246	3222	-0.16307	0.037805	0.000125255	thoc1
ENSDARG00000025889	3740.57	0.26004	0.0694068	0.000550747	usp14
ENSDARG00000101799	82.2813	-0.477109	0.221387	0.0166393	si:ch1073-82l19.1
ENSDARG00000103038	2079.78	-1.2014	0.0882977	1.46169e-40	pik3r3a
ENSDARG00000098344	920.058	0.128288	0.0527502	0.0434794	rab18b
ENSDARG00000104401	2239.85	-0.148136	0.0501187	0.012224	yme1l1b
ENSDARG00000099677	691.474	-0.342253	0.0693319	3.81617e-06	bambib
ENSDARG00000104726	235.825	0.37379	0.146812	0.011306	si:ch211-162e15.3
ENSDARG00000102216	3368.52	-0.123042	0.0415245	0.0112179	dlg1l
ENSDARG00000101766	49400.6	-0.233634	0.047052	4.92196e-06	ptmab
[truncated: 5,455 more rows]

## Sheet: CytoTDP
ensembl_gene_id	baseMean	log2FoldChange	lfcSE	padj	entrezgene_accession
ENSDARG00000017386	411.33	0.26556	0.0978611	0.0113603	sobpb
ENSDARG00000045886	4160.09	0.169959	0.0763006	0.0496924	slc38a2
ENSDARG00000057714	759.552	-0.233306	0.0744588	0.00486693	cmah
ENSDARG00000011961	1121.08	-0.214496	0.0923993	0.0306512	csrp2
ENSDARG00000045870	1963.55	0.146716	0.0544079	0.0258333	plekha5
ENSDARG00000030598	1277.96	-0.206765	0.0526383	0.000570512	nampta
ENSDARG00000020871	2414.09	0.115623	0.0400737	0.0226722	ptprz1b
ENSDARG00000090468	254.728	-0.651839	0.133402	5.67356e-06	ppp1r3aa
ENSDARG00000068708	3017.87	-0.324299	0.0594844	6.69145e-07	ifrd1
ENSDARG00000045822	1489.45	-0.254369	0.0834683	0.00538901	tnnt2e
ENSDARG00000018688	510.821	0.203323	0.0863618	0.0311553	elk3
ENSDARG00000039392	2312.12	0.309989	0.121811	0.0132092	wnk1b
ENSDARG00000101849	2004.02	-0.125316	0.0476399	0.0351395	adipor2
ENSDARG00000103537	171.971	0.45955	0.17022	0.007051	ttll12
ENSDARG00000088044	73.052	0.326274	0.201043	0.0492353	si:ch73-139j3.4
ENSDARG00000057983	964.258	-0.307038	0.0672762	3.68611e-05	svopl
ENSDARG00000070126	73.4263	-0.679015	0.35165	0.0224803
ENSDARG00000032389	427.211	0.2102	0.0922334	0.0342824	tspan12
ENSDARG00000005891	1636.71	-0.173405	0.0719864	0.0350711	cyb5r3
ENSDARG00000032618	585.045	-0.290522	0.103019	0.00799004	mgst1.1
ENSDARG00000015824	1771.99	0.225378	0.0643779	0.00196913	lemd3
ENSDARG00000015053	1410.08	0.132085	0.0477415	0.0253438	grip1
ENSDARG00000062797	1339.91	0.278079	0.137918	0.0356408	nell2b
ENSDARG00000020086	743.768	-0.360496	0.0719087	4.77037e-06	nuak1a
ENSDARG00000022424	1645.77	-0.487213	0.146531	0.00149421	slc26a5
ENSDARG00000045580	3540.81	-0.438022	0.121772	0.000760406	lum
ENSDARG00000027316	1592.02	-0.313497	0.0610453	3.13109e-06	tcp11l2
ENSDARG00000045568	154.039	1.16029	0.433372	0.0053997	bcat1
ENSDARG00000029944	1320.5	-0.193501	0.0468772	0.000332088	parpbp
ENSDARG00000003512	1652.03	0.158538	0.0593237	0.0241586	anks1b
ENSDARG00000045544	427.53	0.329705	0.102905	0.00281769	hgfa
ENSDARG00000014804	6510.11	-0.228642	0.0281161	4.12657e-14	cacna2d1a
ENSDARG00000011605	804.087	-0.216221	0.0633732	0.00266321	dennd6b
ENSDARG00000045481	291.446	-0.267512	0.0946976	0.00853884	gsap
ENSDARG00000009252	161.428	0.438685	0.14503	0.00351635	napepld
ENSDARG00000011764	1465.48	-0.157457	0.0451133	0.00331698	ints13
ENSDARG00000032218	181.306	-0.569845	0.170224	0.00131377	acss3
ENSDARG00000010454	44.5532	-0.59483	0.271937	0.0153086	guca1a
ENSDARG00000018111	1545.93	-0.162432	0.0616177	0.0248644	kdm7aa
ENSDARG00000021590	944.725	0.158488	0.0673484	0.044287	magi2a
ENSDARG00000045493	589.134	-0.240554	0.0649629	0.000911671	slc35e3
ENSDARG00000033443	1818.94	-0.502654	0.0868425	8.83125e-08	mdm2
ENSDARG00000011769	460.23	0.248209	0.0880036	0.00971141	cpm
ENSDARG00000034173	259.776	-0.274715	0.0956357	0.00760604	prkcq
ENSDARG00000001953	449.142	-0.499106	0.093812	8.72782e-07	pfkfb3
ENSDARG00000089159	1061.67	-0.31861	0.0919512	0.00149294	acot14
ENSDARG00000088524	1382.7	-0.390293	0.26004	0.0468596	acot17
ENSDARG00000089908	1140.03	-0.189896	0.0521578	0.00153982	si:ch211-265o23.1
ENSDARG00000077488	317.839	-0.574871	0.169976	0.00119058	LOC110439426
ENSDARG00000104041	1015.8	-0.186661	0.0849185	0.0448501
ENSDARG00000109327	156.639	-0.341047	0.126209	0.00885117	znf1140
ENSDARG00000112449	466.884	-0.423139	0.139955	0.0035854	LOC103910472
ENSDARG00000114558	99.2136	-0.428823	0.17491	0.011753
ENSDARG00000100061	45.0849	-1.41736	0.376613	0.000348025
ENSDARG00000100793	154.416	-0.958313	0.19442	4.3563e-06
ENSDARG00000102008	243.613	-0.527154	0.133956	0.000235369	zgc:113135
ENSDARG00000107177	30.9193	-1.68846	0.448353	0.000377536
ENSDARG00000088245	191.863	-2.73229	0.386963	3.75293e-11
ENSDARG00000089304	56.1062	-1.97232	0.32056	1.28188e-08
ENSDARG00000094484	48.0323	-1.02202	0.277722	0.000459851
ENSDARG00000094308	47.5609	-0.60689	0.279154	0.0167316
ENSDARG00000096186	343.452	-1.06981	0.215095	3.42858e-06
ENSDARG00000088378	85.738	-1.36482	0.329337	9.32135e-05
ENSDARG00000096011	180.526	0.265615	0.129461	0.0358418
ENSDARG00000104584	107.833	-1.14613	0.247029	1.43372e-05
ENSDARG00000076252	48.112	-1.25125	0.388045	0.00155304
ENSDARG00000091013	474.309	-0.718418	0.194019	0.000441628
ENSDARG00000109604	148.295	-0.461131	0.181679	0.00976094
ENSDARG00000101948	69.4347	-2.03372	0.296824	1.69468e-10
ENSDARG00000114783	72.52	-1.64384	0.337843	5.45532e-06
ENSDARG00000095275	51.1075	-0.795125	0.442624	0.0253293
ENSDARG00000116197	75.3266	-0.798281	0.204521	0.000232046	LOC108183680
ENSDARG00000100961	91.6037	-1.13248	0.297331	0.000295207	zgc:174653
ENSDARG00000110802	7.95284	-0.0532541	0.119266	0.0142371
ENSDARG00000104407	109.634	-2.91969	0.344497	1.08664e-15	LOC100150619
ENSDARG00000114124	50.0229	-0.686497	0.396482	0.0285554
ENSDARG00000101688	84.425	-2.36401	0.379704	7.06937e-09	si:dkey-207l24.2
ENSDARG00000104704	125.122	-0.861883	0.253909	0.00105795
ENSDARG00000112648	172.34	-0.636332	0.347938	0.0253293
ENSDARG00000116992	126.868	-0.598099	0.149464	0.000186072	znf1051
ENSDARG00000112541	234.71	-0.468398	0.169315	0.00578281
ENSDARG00000110670	60.685	-0.397046	0.278478	0.0492884
ENSDARG00000110745	28.7731	-1.79638	0.414701	6.37114e-05
ENSDARG00000110433	58.8145	-1.01311	0.263533	0.000272503
ENSDARG00000087070	180.142	-3.27057	0.39267	2.96726e-15
ENSDARG00000104423	14.8395	-1.91404	0.515054	0.000448871
ENSDARG00000109211	117.265	-1.71242	0.285724	2.29646e-08
ENSDARG00000104850	124.202	-0.633531	0.296055	0.0167317
ENSDARG00000101817	150.757	-0.72691	0.197607	0.0004728
ENSDARG00000089831	99.4043	-1.38401	0.345245	0.000156076
ENSDARG00000076160	40.9588	-2.01842	0.471817	7.38344e-05
ENSDARG00000096435	7.79885	-2.91935	1.43194	0.015885
ENSDARG00000090116	235.986	-0.601458	0.201303	0.00323182	znf1136
ENSDARG00000096462	19.7612	-1.97545	0.693446	0.0053231
ENSDARG00000096463	16.6648	-2.90456	0.9341	0.00575104
ENSDARG00000102062	339.546	-0.332007	0.163902	0.0290755
ENSDARG00000112103	30.2588	-0.905814	0.32661	0.00503587	zgc:173721
ENSDARG00000095149	34.4747	-1.66455	0.464427	0.000668386
ENSDARG00000092583	137.041	-0.377261	0.212768	0.036002
ENSDARG00000082646	8.73589	-0.0294597	0.103304	0.00976094
ENSDARG00000116546	19.559	-0.069221	0.136049	0.022856
ENSDARG00000109251	49.16	-0.674461	0.231766	0.00373558
ENSDARG00000115426	147.068	-0.56552	0.238941	0.0119147
ENSDARG00000095993	36.5986	1.7453	0.374717	1.33565e-05
ENSDARG00000113564	91.7887	-0.467974	0.231522	0.0232305
ENSDARG00000116587	59.6236	-0.435655	0.250594	0.0341129
ENSDARG00000096012	117.035	-0.565966	0.178613	0.00206299
ENSDARG00000101689	25.228	-1.53857	0.454672	0.00103625
ENSDARG00000105570	347.301	-0.342759	0.172746	0.0301595	crestin
ENSDARG00000103946	57.5182	-2.42959	0.231688	1.06569e-23
ENSDARG00000096172	128.941	-0.393586	0.147689	0.00786083	znf1113
ENSDARG00000093478	25.5127	-0.0979806	0.185511	0.0337822
ENSDARG00000088616	19.038	-0.154727	5.81407	0.0127412
ENSDARG00000117132	63.0459	-0.406875	0.250338	0.0402151
ENSDARG00000109821	14.5799	-1.45048	0.455343	0.00182138
ENSDARG00000115588	74.2855	-1.10071	0.282809	0.000227994
ENSDARG00000100311	119.5	-0.46143	0.172513	0.00733203	si:dkey-165e24.1
ENSDARG00000098406	63.7799	-0.625051	0.197696	0.00213482
ENSDARG00000100995	77.2416	-0.490194	0.3015	0.0358481
ENSDARG00000117168	11.0077	-0.0458043	0.112719	0.0349375
ENSDARG00000102994	38.0312	-1.34244	0.421256	0.00181996	znf1034
ENSDARG00000101829	52.2946	-0.622572	0.30162	0.0189498
ENSDARG00000101292	56.3978	-3.31592	0.478864	1.69468e-10	si:dkey-201g16.1
ENSDARG00000103310	42.2303	-0.142412	0.367494	0.0497834	LOC108183319
ENSDARG00000102635	65.5457	-0.91734	0.288632	0.00183019
ENSDARG00000102595	165.238	-0.929784	0.223559	9.32135e-05
ENSDARG00000106267	7.24759	-8.39521	2.78559	4.40142e-08
ENSDARG00000098426	40.2294	-0.974629	0.247068	0.000202066
ENSDARG00000101997	20.7347	2.59255	0.530865	5.45532e-06	LOC108183322
ENSDARG00000098430	28.1558	-0.639303	0.360519	0.0281183	znf1078
ENSDARG00000103417	75.4738	-0.671089	0.199049	0.00117338
ENSDARG00000101137	85.4917	-1.5315	0.289515	7.81361e-07
ENSDARG00000104124	81.1504	-0.421348	0.263037	0.0402204	znf1069
ENSDARG00000109985	20.7917	-2.58846	0.933737	0.00854643
ENSDARG00000077697	72.4852	-0.513688	0.208474	0.0106382
ENSDARG00000096210	18.4725	-0.100978	0.190143	0.0464359
ENSDARG00000103439	42.3303	-2.92433	0.468911	8.28603e-09
ENSDARG00000101682	20.2007	-0.13478	0.426189	0.00615022
ENSDARG00000103527	27.702	-0.701469	0.322585	0.0155261	LOC108181760
ENSDARG00000104026	67.822	-1.16278	0.23788	5.0236e-06	si:dkeyp-35e5.5
ENSDARG00000105119	139.214	-0.725958	0.264606	0.00525852	LOC108183940
ENSDARG00000110769	89.544	-0.961301	0.256737	0.000353609
ENSDARG00000091994	87.8551	-0.864466	0.209935	0.000109439	LOC108183928
ENSDARG00000101946	44.3701	-1.02729	0.25341	0.000139093
ENSDARG00000112369	25.0977	-0.99871	0.524836	0.0227603
ENSDARG00000099055	7.86672	-0.0744178	0.145118	0.00490023
ENSDARG00000102262	24.2257	-1.29055	0.47711	0.00579787
ENSDARG00000101843	169.111	-0.782393	0.230245	0.00105551
ENSDARG00000103172	53.1601	-1.3178	0.385454	0.000992173
ENSDARG00000088847	95.8498	-1.63305	0.253579	2.09949e-09
ENSDARG00000100652	69.6074	-3.07722	0.375837	1.54391e-14	znf1147
ENSDARG00000104887	115.442	-1.47577	0.322351	1.7787e-05
ENSDARG00000100262	296.367	-0.683405	0.149579	2.05378e-05
ENSDARG00000104737	39.7364	-1.1754	0.45303	0.00686876
ENSDARG00000100842	210.443	-0.411709	0.186735	0.0186106	si:ch211-223a21.4
ENSDARG00000110917	35.2227	-1.78353	0.45185	0.000202581
ENSDARG00000113141	112.713	-0.883519	0.202361	4.61749e-05
ENSDARG00000109255	84.5137	-0.700544	0.228163	0.00257179
ENSDARG00000100370	49.5606	-2.06938	0.511222	0.000140708
ENSDARG00000112586	49.0935	-1.87708	0.410579	2.02544e-05
ENSDARG00000101528	51.8655	-2.38391	0.416336	1.29026e-07
ENSDARG00000094175	57.5261	-0.798663	0.262216	0.00264747
ENSDARG00000103239	47.7729	-3.15287	0.52106	2.83286e-08
ENSDARG00000104892	32.3051	-1.5881	0.503811	0.00203019
ENSDARG00000098721	11.0356	-1.18501	0.536208	0.0136618
ENSDARG00000113519	10.3803	-0.0768593	0.145655	0.0358512	LOC100332323
ENSDARG00000116915	32.0476	0.527323	0.302153	0.0310935
ENSDARG00000100219	138.479	-1.46316	0.257109	1.13194e-07
ENSDARG00000102999	64.6614	-0.519743	0.271736	0.0250306
ENSDARG00000110810	23.0651	-0.129102	0.287493	0.0473086	LOC100005483
ENSDARG00000116086	17.6753	-0.100309	0.190622	0.0367455	LOC101884563
ENSDARG00000091869	735.185	-0.217794	0.0825035	0.0167753	zgc:162958
ENSDARG00000098389	96.4808	-0.523501	0.180773	0.00425146
ENSDARG00000103844	56.6357	1.14122	0.216394	9.42014e-07
ENSDARG00000101551	12.8474	2.21804	0.698677	0.00178558
ENSDARG00000100405	7.12558	1.47164	1.16192	0.038328
ENSDARG00000103186	293.438	0.321347	0.156173	0.0287158	si:ch73-389k6.1
ENSDARG00000100164	215.957	-1.23178	0.195142	4.00541e-09
ENSDARG00000116378	83.0158	0.525733	0.192401	0.00617113	ms4a17a.17
ENSDARG00000094809	379.271	0.259534	0.108939	0.0211448	ms4a17a.11
ENSDARG00000094854	486.109	0.247832	0.100834	0.0200804	ms4a17a.9
ENSDARG00000043802	89.4932	-2.06309	0.477216	4.62205e-05	ms4a17a.8
ENSDARG00000093546	18.8617	-0.100957	0.189649	0.0485672	si:ch73-56d11.5
ENSDARG00000099099	551.728	0.271967	0.0900291	0.00544854
ENSDARG00000095696	55.147	-1.01699	0.260631	0.000224249	si:dkey-240n22.1
ENSDARG00000095717	120.866	0.278012	0.156901	0.0494259
ENSDARG00000092241	142.923	-0.414867	0.127971	0.00208105
ENSDARG00000043781	529.068	0.24638	0.0975041	0.0180177	psmb10
ENSDARG00000105784	981.765	0.202963	0.0610199	0.00366923	LOC100333012
ENSDARG00000115988	125.299	0.859936	0.365319	0.01088
ENSDARG00000100669	24.7902	-2.2583	0.468915	7.09634e-06
ENSDARG00000078014	1222.69	0.33722	0.0998359	0.00175005	pacsin2
ENSDARG00000039302	1066.41	0.224852	0.095703	0.0275652	terfa
ENSDARG00000091521	253.328	0.29575	0.114911	0.0130641	LOC101886393
ENSDARG00000076386	875.321	-0.35157	0.161816	0.0209285	epdl1
ENSDARG00000092488	976.146	0.269254	0.0609169	7.94632e-05	khnyn
ENSDARG00000104227	707.979	-0.169624	0.0742263	0.0456464	nop10
ENSDARG00000079949	8981.64	-0.526844	0.0341241	2.21446e-51	supt16h
ENSDARG00000068030	650.528	0.192055	0.0884494	0.0463639	si:cabz01007802.1
ENSDARG00000076146	120.859	-1.48147	0.164818	1.18782e-17	zgc:172075
ENSDARG00000026505	48.378	1.07292	0.370707	0.00373558	si:ch211-285c6.3
ENSDARG00000105367	27.9652	0.0903375	0.167156	0.0484098	si:dkey-88n24.11
ENSDARG00000086654	68.7249	-0.878267	0.399998	0.0139409	cbln11
ENSDARG00000105406	9.61108	1.82869	0.717065	0.0102862
ENSDARG00000090396	235.643	1.51166	0.147869	1.04053e-22	si:cabz01074946.1
ENSDARG00000045200	168	-0.452705	0.185855	0.0116152	dusp19b
ENSDARG00000099123	5975.52	0.207533	0.0888445	0.03139	hist1h2a7
ENSDARG00000102806	7652.88	0.11663	0.0459073	0.0465262	zgc:112234
ENSDARG00000105502	1408.83	0.226456	0.102794	0.0349375	si:ch73-368j24.12
ENSDARG00000100024	10117.7	0.170737	0.07522	0.0444552	hist1h2a6
ENSDARG00000078619	2935.61	-0.432624	0.06695	2.55033e-09	pnp5a
ENSDARG00000116246	48.918	-0.76435	0.29468	0.00709762	LOC110439923
ENSDARG00000092003	96.8266	1.06589	0.392531	0.00508742	ccs
ENSDARG00000004658	1915.82	0.301053	0.0932579	0.00288799	zgc:101810
ENSDARG00000077583	790.571	-0.237531	0.0785091	0.00636937	b4gat1
ENSDARG00000025391	2779.52	-0.345483	0.0532423	2.17585e-09	pfdn2
ENSDARG00000070116	107.742	0.945536	0.241259	0.000209063	nit1
ENSDARG00000003269	3074.21	-0.146701	0.0464691	0.00897273	clcn3
ENSDARG00000039099	22262.4	-0.225179	0.0814668	0.00955376	aep1
ENSDARG00000044584	961.894	-0.165651	0.0581191	0.0158561	tex261
ENSDARG00000104487	231.285	-0.409439	0.13561	0.00351635	mthfs
ENSDARG00000079672	1026.24	-0.185386	0.060913	0.00848671	efl1
ENSDARG00000006474	23.5195	0.569664	0.420668	0.0448501	saxo2
ENSDARG00000011201	19405.9	0.209475	0.0806257	0.0198529	rplp2l
ENSDARG00000034434	2799.45	0.168484	0.049514	0.00384476	igf1rb
ENSDARG00000058038	687.574	-0.375036	0.180059	0.0264032	eml3
ENSDARG00000076302	3515.45	0.244144	0.0790583	0.00523954	dtx4a
ENSDARG00000022020	1719.11	-0.198739	0.0731013	0.0160221	focad
ENSDARG00000062485	7375.82	-1.22626	0.480639	0.00675193	dock11
ENSDARG00000036575	419.537	0.212052	0.0985345	0.0415853	si:ch73-71d17.2
ENSDARG00000056233	604.106	0.369571	0.0925122	0.000250728	zgc:110591
ENSDARG00000088810	214.618	0.446824	0.153236	0.00445826	prox3
ENSDARG00000036422	293.011	-0.286731	0.124238	0.0218539	ntn5
ENSDARG00000061850	654.62	0.243387	0.0784743	0.00517815
ENSDARG00000036427	3175.82	-0.334703	0.148799	0.0214885	slc3a2a
ENSDARG00000112049	72.0311	0.372824	0.238385	0.0463639	cldn15a
ENSDARG00000114549	647.756	-0.20305	0.0694102	0.0100423	fis1
ENSDARG00000087352	763.678	-0.253977	0.0992936	0.0161567	dnah2
ENSDARG00000101135	236.8	-0.45515	0.158043	0.00473634
ENSDARG00000012827	1214.92	0.169626	0.0672279	0.0296189	mettl3
ENSDARG00000105629	290.375	0.325547	0.108145	0.00455604
ENSDARG00000088589	128.162	-2.12498	0.442526	6.59098e-06	ponzr3
ENSDARG00000087440	92.6005	-0.0673937	0.135781	0.00202468	ponzr4
ENSDARG00000105545	47.0275	-0.867316	0.256726	0.00111113	si:dkey-165a24.10
ENSDARG00000091111	563.648	0.199826	0.0892373	0.0389951	si:ch211-15b10.6
ENSDARG00000036386	1863.29	0.14128	0.0485436	0.0171341	rbm4.1
ENSDARG00000013317	7050.18	-0.74844	0.242634	0.002403	pygmb
ENSDARG00000004196	1715.6	0.184158	0.0842771	0.0474543	tnfsf10l
ENSDARG00000034855	2392.17	-0.236008	0.0531238	8.26763e-05	ccnb3
ENSDARG00000018228	187.46	1.16598	0.246362	9.5673e-06	htr2cl1
ENSDARG00000029170	4987.79	0.176046	0.0731896	0.0348694	si:ch211-200p22.4
ENSDARG00000002235	1709.77	0.204111	0.0489847	0.000267776	mmp14a
ENSDARG00000077256	5805.09	-0.214877	0.0418019	4.67745e-06	nat8l
ENSDARG00000105573	54.1438	-0.749282	0.265565	0.00445826
ENSDARG00000054856	164.103	-0.475194	0.303211	0.0383374	zgc:113305
ENSDARG00000099819	386.635	-1.00415	0.157644	2.96276e-09	sb:cb1058
ENSDARG00000103682	2161.89	-0.160047	0.0660992	0.0369381	si:dkey-23i12.5
ENSDARG00000069496	896.215	-0.410069	0.0897823	2.78527e-05	arl2
ENSDARG00000054937	261.047	0.248501	0.100101	0.0190352	badb
ENSDARG00000077121	1435.14	0.123292	0.0453916	0.0306677	cyp26b1
ENSDARG00000056690	929.297	-0.16046	0.0632193	0.0306154	mtmr1a
ENSDARG00000105575	1006.58	-0.197278	0.0869023	0.0373448	si:dkey-6n21.12
ENSDARG00000090975	57.2991	1.71453	0.406615	7.08658e-05
ENSDARG00000019098	5732.68	0.117794	0.0426148	0.0302497	cd82a
ENSDARG00000062220	686.747	0.271872	0.095505	0.00821399	plekha7b
ENSDARG00000015536	5777.6	0.164559	0.0427668	0.0010869	sox6
ENSDARG00000037362	2175.22	0.135337	0.0557657	0.0480664	scube2
ENSDARG00000105588	13.5877	1.41529	0.756328	0.0210824
ENSDARG00000105630	307.451	-0.475292	0.147997	0.00209616	alpk3b
ENSDARG00000079622	410.088	-0.178408	0.0793351	0.0449176	frmd5
ENSDARG00000074968	437.676	0.214976	0.0760775	0.0115617	polr2m
ENSDARG00000051852	488.583	-0.290696	0.0998463	0.0064321	kcnc1a
ENSDARG00000036139	472.788	-0.405936	0.152361	0.00828408	lctla
ENSDARG00000105641	1362.37	-0.311299	0.0589735	1.5909e-06	si:ch211-98n17.5
ENSDARG00000036135	271.684	-0.327998	0.0951882	0.00145086	bbox1
ENSDARG00000010586	134.182	-0.306177	0.155719	0.0345408	tex9
ENSDARG00000076297	891.611	0.244998	0.123717	0.0439708	nfatc3a
ENSDARG00000069090	2241.69	-0.195064	0.0512432	0.000963808	atp6v0d1
ENSDARG00000001975	565.915	-0.47814	0.120197	0.000216994	hsd11b2
ENSDARG00000053010	512.913	-0.284925	0.102623	0.00887523	lpcat2
ENSDARG00000034043	2134.77	0.126428	0.0453561	0.0258235	irx5a
ENSDARG00000010756	232.786	-0.267186	0.13526	0.039133	nod2
ENSDARG00000020053	2619.73	0.102689	0.0387271	0.0431423	nkd1
ENSDARG00000060070	1725.65	-0.217591	0.0676959	0.00443136	adcy7
ENSDARG00000105651	343.836	1.02939	0.161416	2.87441e-09
ENSDARG00000105525	862.609	-0.229492	0.0773799	0.00765167
ENSDARG00000019732	2281.04	-0.137412	0.0516646	0.0290907	mtch2
ENSDARG00000006878	2523.21	0.104881	0.0345191	0.0174143	phf21aa
ENSDARG00000069254	207.422	0.33967	0.173476	0.0317081	chrm4a
ENSDARG00000029995	495.123	-0.459626	0.135699	0.00126259	tnni2b.2
ENSDARG00000010658	1348.39	-0.264262	0.112334	0.0215005	insig1
ENSDARG00000016964	332.119	-0.318098	0.162	0.0336148	zgc:165532
ENSDARG00000001999	938.839	0.183521	0.0717987	0.0252343	adamts18
ENSDARG00000101658	18.2782	0.816852	0.583169	0.0376465
ENSDARG00000052020	548.805	0.173441	0.0750912	0.0423578	cmtm4
ENSDARG00000077570	108.98	0.578239	0.190173	0.0029345
ENSDARG00000098131	29.6363	0.603435	0.326604	0.0267299
ENSDARG00000103361	2895.4	0.146861	0.0505228	0.0160052	tshz3b
ENSDARG00000113027	120.804	-0.0936472	0.176791	0.0282019
ENSDARG00000010878	3765.28	0.145858	0.0457142	0.00868062	cdkn1ca
ENSDARG00000052118	413.34	0.328421	0.0797847	0.000183041	adamtsl5
ENSDARG00000052063	23713.2	0.130026	0.0525535	0.046415	col4a5
ENSDARG00000105159	2073.93	-0.208571	0.0544576	0.000827903	phka1a
ENSDARG00000005840	3560.44	-0.256582	0.0422046	3.30703e-08	got2b
ENSDARG00000075017	791.853	-0.301392	0.0814822	0.000787215	myzap
ENSDARG00000102855	6239.17	0.137713	0.0472756	0.0175235	neo1a
ENSDARG00000051854	1038.45	0.160606	0.0571331	0.0175745	cdt1
ENSDARG00000068191	1666.15	0.193311	0.065	0.00964181	cdh15
ENSDARG00000059529	322.707	0.412388	0.236762	0.0358418	LOC562097
ENSDARG00000038359	415.576	-0.471787	0.131581	0.000754043	enosf1
ENSDARG00000102478	2168.21	0.504103	0.129806	0.00028905	adamts7
ENSDARG00000051920	1607.83	0.118606	0.0443586	0.0335078	nsmaf
ENSDARG00000103744	2731.69	-0.211565	0.0572195	0.0011505	hacd1
ENSDARG00000099177	198.674	0.341423	0.10379	0.00214889	dok1b
ENSDARG00000035544	561.013	-0.435888	0.175152	0.0110656	etnppl
ENSDARG00000059693	512.699	0.20002	0.0795954	0.0239553
ENSDARG00000077330	278.463	0.223579	0.102205	0.0358295	sh3tc1
ENSDARG00000015263	109.941	0.494503	0.216102	0.0150288	adma
ENSDARG00000099896	20.7969	0.921058	0.455668	0.0187294
ENSDARG00000078615	478.812	0.280806	0.104844	0.0113915	LOC101885715
ENSDARG00000111069	205.912	0.242098	0.104753	0.0267299	lgi2a
ENSDARG00000104836	12204.5	-0.250852	0.0802355	0.00349722	myom1b
ENSDARG00000099078	502.194	0.219931	0.0789284	0.0120763
ENSDARG00000115875	6739.49	0.233257	0.0979925	0.0244499	LOC100148591
ENSDARG00000110950	148.614	0.550067	0.172707	0.0020658	LOC103911449
ENSDARG00000029204	887.436	-0.314749	0.189667	0.0481371	tyrp1a
ENSDARG00000059020	110.498	-0.405018	0.202115	0.0255084	thap1
ENSDARG00000023495	858.41	0.391655	0.269516	0.0487865	ift74
ENSDARG00000028663	168.897	0.534883	0.24758	0.0175988	tek
ENSDARG00000086896	1955.31	0.214488	0.070486	0.00709962	fubp3
ENSDARG00000098889	119.958	-0.32018	0.163711	0.0319864	LOC110439798
ENSDARG00000083378	138.108	-0.882065	0.186803	1.01247e-05
ENSDARG00000063126	1397.16	0.262635	0.139096	0.045933	gusb
ENSDARG00000089107	88.9625	0.509312	0.273262	0.0270515
ENSDARG00000079244	178.318	-0.426682	0.120223	0.000902684	pigw
ENSDARG00000046091	158.317	-0.0804372	0.155502	0.00394209	si:ch211-283g2.1
ENSDARG00000091777	935.711	0.380445	0.0760825	4.81371e-06	mapkap1
ENSDARG00000068760	171.719	0.61387	0.198576	0.00251056	tnks1bp1
ENSDARG00000100718	3237.43	-0.140168	0.0485287	0.0206456	me2
ENSDARG00000103259	109.632	-0.640848	0.182975	0.000855371	opn4xb
ENSDARG00000104431	4985.89	0.141433	0.0427093	0.0112459	slc1a3a
ENSDARG00000099566	1022.37	-0.276956	0.061836	5.89457e-05	lmbrd2a
ENSDARG00000101556	187.783	-0.0585937	0.12394	0.0269089	si:ch1073-475a24.1
ENSDARG00000103351	29.5864	3.79482	0.361962	2.14343e-23
ENSDARG00000062897	2812.45	0.124608	0.0419768	0.0172501	tnksb
ENSDARG00000101642	64.3441	1.21807	0.356989	0.000947284	si:ch211-155m12.1
ENSDARG00000090654	3259.47	-0.105513	0.0393855	0.038781	gak
ENSDARG00000099411	277.124	0.242374	0.087676	0.0113197	zgc:158343
ENSDARG00000095464	347.105	-0.2751	0.15258	0.0492313	gstt2
ENSDARG00000068915	50.6787	-2.29423	0.390152	4.43611e-08	si:ch73-42k18.1
ENSDARG00000078272	20.0478	1.63984	0.501545	0.00135626	LOC100329495
ENSDARG00000098365	237.076	-0.523086	0.151575	0.00105551	lrrc74b
ENSDARG00000058605	469.72	-0.295075	0.0861012	0.00167923	vsig10
ENSDARG00000076137	223.65	-0.61428	0.167707	0.000541719	si:dkey-98f17.3
ENSDARG00000062711	161.525	0.271488	0.13421	0.0363549	gal3st1a
ENSDARG00000002016	1666.75	-0.15703	0.049847	0.00809891	ppil2
ENSDARG00000027586	1632.46	-0.360896	0.0497415	1.78864e-11	top3b
ENSDARG00000083224	138.524	-0.461273	0.13568	0.00123391	mir130c-2
ENSDARG00000082169	122.683	-0.352832	0.135688	0.0103517	mir301b
ENSDARG00000080347	75.5615	-0.716948	0.213214	0.00119101	mir130b
ENSDARG00000059729	191.65	-0.588532	0.118709	4.67745e-06	sec14l8
ENSDARG00000068011	115.411	0.791093	0.217123	0.000527663	LOC110437743
ENSDARG00000018907	5772.34	0.239182	0.0701469	0.00236764	kat6a
ENSDARG00000042069	1811.62	0.178988	0.0709754	0.0240999	pebp1
ENSDARG00000035622	7319.56	0.159674	0.0369976	0.000233969	xbp1
ENSDARG00000062573	1572.02	0.113555	0.0427641	0.0374726	znrf3
ENSDARG00000012468	1179.03	-0.253206	0.0998303	0.0168388	aacs
ENSDARG00000062040	807.752	0.362008	0.113635	0.00267777	atp8b5a
ENSDARG00000061994	6715.39	-0.154388	0.044288	0.00331988	acacb
ENSDARG00000017115	1920.46	0.184304	0.0631787	0.0115617	kctd10
ENSDARG00000086374	7.2092	0.978737	0.808215	0.0464904	isg15
ENSDARG00000035598	4717.69	0.339897	0.0870311	0.000360293	coro1ca
ENSDARG00000105023	92.4339	0.398486	0.194838	0.0249794	selplg
ENSDARG00000094417	43.6162	0.514461	0.293502	0.0312569
ENSDARG00000003403	751.464	-0.216752	0.0963953	0.0336148	tenm1
ENSDARG00000099624	1875.97	-0.249731	0.059115	0.000168945	chmp1b
ENSDARG00000100436	88.7474	0.973958	0.227366	6.1296e-05	cnga2b
ENSDARG00000094760	624.207	-0.274656	0.154136	0.0485688	si:dkey-125i10.3
ENSDARG00000032737	533.907	-0.196519	0.0762746	0.0214885	gria3a
ENSDARG00000062221	342.581	-0.328499	0.123027	0.00955376	arap1a
ENSDARG00000028542	4988.55	0.0807116	0.0294793	0.0463294	si:ch211-114c12.2
ENSDARG00000010770	7196.41	0.136691	0.0500465	0.0233736	sox19a
ENSDARG00000035563	1299.35	0.304103	0.0801933	0.000585572	znf703
ENSDARG00000026726	7153.78	-0.244141	0.10614	0.0334939	anxa1a
ENSDARG00000018898	1771.4	-0.153136	0.0467539	0.00527858	zfand5a
ENSDARG00000068194	101.839	-2.06668	0.276957	2.33245e-12	klf9
ENSDARG00000094696	27.1344	-1.67883	0.392948	6.1296e-05
ENSDARG00000061688	5421.29	0.125341	0.0431168	0.0207359	arvcfb
ENSDARG00000061541	286.895	0.275201	0.102666	0.0114719	unc5db
ENSDARG00000092567	878.039	0.195596	0.0633242	0.00714138	si:dkey-61l1.4
ENSDARG00000021193	5768.48	-0.105302	0.0357392	0.021876	coro1cb
ENSDARG00000012944	139608	-0.340365	0.0957968	0.00105551	myhz2
ENSDARG00000095930	2148.93	-0.207528	0.0796664	0.018531	myha
ENSDARG00000022399	2883.39	-0.313627	0.0636662	7.41107e-06	ntmt1
ENSDARG00000035422	70.5998	1.05531	0.261783	0.000143897	ccn1l1
ENSDARG00000075110	1243.88	0.147475	0.0615131	0.0483056	dab2ipb
ENSDARG00000035399	1180.25	-0.136631	0.049601	0.0241846	ankra2
ENSDARG00000029179	516.099	0.212398	0.095079	0.0361111	foxd1
ENSDARG00000097856	203.325	0.395343	0.118801	0.00175005
ENSDARG00000035391	257.435	-0.225255	0.0984845	0.0303024	ptcd2
ENSDARG00000035350	181.376	0.278949	0.145044	0.0407293	ins
ENSDARG00000012860	108.322	0.34814	0.172073	0.0283616	tmprss4b
ENSDARG00000060319	176.608	0.319036	0.153408	0.0283172	scn4bb
ENSDARG00000031336	389.271	-0.423361	0.0941062	3.67354e-05	hsd20b2
ENSDARG00000034424	119.673	-0.373133	0.156583	0.0150565	atp1b2b
ENSDARG00000052846	992.663	0.192122	0.0695173	0.0153086	fsta
ENSDARG00000059886	756.55	0.176082	0.0792567	0.0478467	fam222ba
ENSDARG00000092561	26.866	0.619178	0.542926	0.0480664
ENSDARG00000016868	1086.31	0.175233	0.0545391	0.00596179	rhobtb4
ENSDARG00000095369	138.624	-0.0902777	0.174392	0.00680933	zgc:112966
ENSDARG00000077298	3722.83	0.133357	0.0426371	0.0110386	gas1a
ENSDARG00000013730	2477.98	0.307503	0.0694144	6.33631e-05	slc4a4a
ENSDARG00000052695	8139.84	0.112493	0.034833	0.00971141	nr2f1a
ENSDARG00000039929	1780.11	0.32782	0.0814825	0.000252784	ckmt2b
ENSDARG00000104393	1644.37	-0.139855	0.0494219	0.0204002	npr2
ENSDARG00000067537	138.94	-0.387703	0.137302	0.00621661	pcsk5a
ENSDARG00000023394	2984.59	-0.134096	0.0441665	0.0124844	slc37a2
ENSDARG00000108939	22.4542	0.721822	0.39196	0.0255084	LOC571737
ENSDARG00000059606	777.214	0.224694	0.0880399	0.0190356	ccdc84
ENSDARG00000090830	4071.9	0.119455	0.0426802	0.0185043	tmem132e
ENSDARG00000018825	535.616	0.216771	0.0760592	0.0108459	tmem248
ENSDARG00000088069	7.46059	3.70497	2.15309	0.023392	LOC572297
ENSDARG00000059558	404.315	0.210326	0.0823195	0.0205293	tecta
ENSDARG00000026979	243.361	-0.232594	0.107694	0.0359834	krt1-c5
ENSDARG00000098481	1306.99	-0.384149	0.122529	0.00289836	anxa1d
ENSDARG00000100095	4839.02	-0.311403	0.114798	0.0113281	anxa1b
ENSDARG00000104042	1225.52	-0.207174	0.070546	0.00938853	b4galt4
ENSDARG00000035735	680.103	0.181401	0.0769369	0.0361628	gsx1
ENSDARG00000011555	3079.26	-0.18427	0.0593537	0.00735522	spag7
ENSDARG00000035741	2370.32	-0.121958	0.0477738	0.044161	slc25a11
ENSDARG00000096889	153.853	-1.02465	0.15274	3.91734e-10
ENSDARG00000037121	816.716	0.376447	0.153408	0.0132845	mat2ab
ENSDARG00000016733	4185.65	0.352546	0.0972322	0.0008282	psat1
ENSDARG00000103717	159.642	-0.46103	0.14574	0.00239729
ENSDARG00000016212	495.885	0.434802	0.15554	0.00593661	nup214
ENSDARG00000059455	224.555	0.347613	0.156141	0.0210654	dqx1
ENSDARG00000042845	16.2723	0.768796	0.428027	0.0271051	oxt
ENSDARG00000032584	260.374	1.25657	0.201995	6.99929e-09	thnsl2
ENSDARG00000009280	2827.13	-0.312032	0.0555155	2.97962e-07	smyd1a
ENSDARG00000035187	2098.71	0.306089	0.0630528	1.0991e-05	abl1
ENSDARG00000086569	15.6261	1.34772	0.459112	0.00322532	zgc:172051
ENSDARG00000079544	141.225	4.49333	0.423767	2.70034e-24	LOC108179091
ENSDARG00000074191	21.7311	1.34651	0.460061	0.00322532	zgc:172253
ENSDARG00000095974	765.02	-0.259838	0.13989	0.0450243
ENSDARG00000006385	454.226	-0.272632	0.129462	0.0315255	triobpb
ENSDARG00000077467	770.037	0.332366	0.0650863	3.37647e-06	sox10
ENSDARG00000076389	130.346	-0.875629	0.310701	0.00425789	si:dkey-217f16.6
ENSDARG00000113960	11.1388	1.25718	0.984366	0.0379209
ENSDARG00000079723	861.46	0.179731	0.0708091	0.0261112	si:dkey-46g23.1
ENSDARG00000116005	28.2811	-0.554322	0.446557	0.0474742	zgc:171446
ENSDARG00000098540	482.214	0.279782	0.0933734	0.00570647	zc3h7ba
ENSDARG00000117574	10.8072	-0.0607741	0.127488	0.00261239
ENSDARG00000084991	46.1596	-0.616339	0.288693	0.0172353
ENSDARG00000104099	232.913	0.38752	0.185061	0.0233736	LOC101883013
ENSDARG00000098397	156.284	-5.64465	0.440838	1.81059e-34	LOC101882579
ENSDARG00000099371	2548.99	-0.914844	0.303478	0.00266082	cygb1
ENSDARG00000091679	56.6411	0.656267	0.27709	0.0115434
ENSDARG00000100803	239.01	1.08918	0.165709	9.42324e-10	zgc:113443
ENSDARG00000115857	54.9943	-0.733353	0.25414	0.00386164	LOC100538208
ENSDARG00000102240	285.095	-0.243855	0.103807	0.0242841	LOC110439331
ENSDARG00000104773	249.641	0.278254	0.152749	0.0476515	junbb
ENSDARG00000104193	21.3025	3.36608	0.661024	2.07745e-06
ENSDARG00000100232	464.34	0.261361	0.0717811	0.00110774	glis2b
ENSDARG00000098570	11.2764	1.0921	0.79882	0.0361628
ENSDARG00000103800	478.023	-0.428069	0.0960567	4.29179e-05	prkar1b
ENSDARG00000102436	490.111	0.494407	0.11428	6.46603e-05	si:ch211-194b1.1
ENSDARG00000097615	2721.42	0.773228	0.654033	0.0441774	si:ch211-108d22.2
ENSDARG00000070845	62.1327	1.27599	1.83911	0.0433866	si:dkey-56d12.4
ENSDARG00000062302	747.992	0.176269	0.0673776	0.023392	znf652
ENSDARG00000057910	958.737	0.192835	0.0562162	0.00288839	mrps34
ENSDARG00000035719	443.356	-0.683525	0.12687	5.57116e-07	arl5c
ENSDARG00000062618	95.0824	-0.553412	0.147729	0.00042573	kcnj12b
ENSDARG00000057984	600.48	-0.198779	0.0860174	0.0329315	eps8l1a
ENSDARG00000032619	1908.87	-0.367154	0.0756621	8.90139e-06	tob1a
ENSDARG00000038242	1015.52	-0.182448	0.0749764	0.0322009	zgc:113333
ENSDARG00000031534	109.474	-0.703869	0.380113	0.0235776
ENSDARG00000078135	2200.62	0.185657	0.0535041	0.00279183	mrc2
ENSDARG00000038228	10628.2	-0.184909	0.0715018	0.0223846	selenow2a
ENSDARG00000074734	397.243	0.194607	0.0798891	0.0286475	msl1a
ENSDARG00000029263	3617.27	0.119017	0.0345468	0.0053174	hoxb3a
ENSDARG00000013057	908.509	0.175184	0.0549064	0.00636937	hoxb5a
ENSDARG00000031116	380.089	-0.304878	0.0927773	0.00241711	dnal4a
ENSDARG00000061354	1288.68	-0.381588	0.141039	0.00786083	foxred2
ENSDARG00000055743	1286.86	-0.323102	0.0739355	7.38344e-05	ankrd54
ENSDARG00000092362	115.837	0.623298	0.445549	0.039133	hsp70.2
ENSDARG00000061213	908.186	-0.132191	0.0499771	0.0322009	rabep2
ENSDARG00000101707	1051.83	0.345738	0.138061	0.012752
ENSDARG00000054942	544.49	-0.309808	0.134934	0.0206896	lgals2a
ENSDARG00000074667	2698.23	-0.219511	0.0774309	0.0106858	akt1s1
ENSDARG00000087732	804218	0.423891	0.11454	0.000580776
ENSDARG00000037935	809.297	0.150801	0.0617559	0.0402204	aldh16a1
ENSDARG00000053254	147332	-0.138197	0.0454166	0.0119228	mylpfa
ENSDARG00000059919	484.312	-0.187511	0.0757217	0.0287374	zgc:162613
ENSDARG00000070371	539.803	-0.337238	0.0836792	0.000229382	kat7a
ENSDARG00000034893	2755.91	0.135174	0.0389219	0.00434338	rarab
ENSDARG00000099164	449.796	0.361624	0.0847112	9.72861e-05	LOC103910274
ENSDARG00000094695	1679.25	-0.144694	0.0565555	0.0353747	si:dkey-204f11.64
ENSDARG00000007654	1442.94	-0.233744	0.0518532	6.18642e-05	nsfa
ENSDARG00000016871	6884.44	0.101778	0.0357635	0.0281463	smarce1
ENSDARG00000101043	22447.3	-0.181587	0.0467396	0.000749836	ppl
ENSDARG00000037889	481.95	0.383896	0.110208	0.00116674	wnt9b
ENSDARG00000053070	1253.9	-0.151253	0.0574652	0.0280446	gosr2
ENSDARG00000052957	1096.6	0.268742	0.0631523	0.000140414	plcd3a
ENSDARG00000087893	789.85	0.15665	0.054718	0.0163117	rnf216
ENSDARG00000059654	24915.1	-0.0816311	0.0299763	0.0438335	eif3ba
ENSDARG00000102964	3774.47	0.157637	0.0389015	0.000589921	axin1
ENSDARG00000097197	33.468	-1.65701	0.319053	1.3756e-06
ENSDARG00000098208	172.081	-0.455553	0.19222	0.0133242	fn3krp
ENSDARG00000098749	1099.19	-0.319599	0.0970546	0.00227917	tbcd
ENSDARG00000099149	366.258	0.256674	0.102194	0.017499	hs3st3b1a
ENSDARG00000101264	83.0038	-0.575747	0.195767	0.00367013	trim35-12
ENSDARG00000052150	7072.28	0.287048	0.114574	0.0170788	pbx4
ENSDARG00000042338	396.335	0.384882	0.0881957	6.60484e-05	lpar2a
ENSDARG00000078904	1637.26	0.315076	0.137224	0.0204456	brd4
ENSDARG00000036548	1045.48	0.161955	0.0626929	0.0282019	s1pr2
ENSDARG00000079802	95.4538	0.393352	0.192986	0.0253293	aanat2
ENSDARG00000036541	2056.04	0.140168	0.0388721	0.00281769	rhbdf1a
ENSDARG00000010918	850.911	-0.165216	0.0552532	0.0110848	nprl3
ENSDARG00000069734	9.17762	-2.99232	0.603169	7.42188e-06	hbba2
ENSDARG00000089475	4208.39	-1.32966	0.281091	9.46531e-06	hbae1.1
ENSDARG00000115405	13091.8	-0.862953	0.294152	0.00296277	hbbe1.3
ENSDARG00000088330	1765.78	-1.41534	0.530753	0.00524881	hbae1.2
ENSDARG00000087390	23385.9	-0.346211	0.119008	0.00545688	hbbe1.3
ENSDARG00000018393	1338.35	0.274687	0.0651496	0.000155518	kank2
ENSDARG00000018109	49.6686	-0.518423	0.225336	0.0142068	mafga
ENSDARG00000100149	4854.83	0.120098	0.0361432	0.00752484	axin2
ENSDARG00000099465	1543.44	-0.739237	0.154753	8.3711e-06	rnf213a
ENSDARG00000001804	66.6825	-1.03133	0.281792	0.000468159	zgc:112148
ENSDARG00000075261	399.232	0.418547	0.10213	0.000154932	timp2b
ENSDARG00000076848	95.4598	-1.38488	0.312434	3.24362e-05	zgc:112492
ENSDARG00000052429	1294.6	-0.163584	0.0589375	0.0186947	syngr2a
ENSDARG00000031126	591.21	0.333486	0.106336	0.00330813	notum1a
ENSDARG00000097337	16.6276	-0.121634	0.275975	0.0193663	LOC101882917
ENSDARG00000100690	158.173	-0.0951282	0.177034	0.0463294
ENSDARG00000090901	71.4197	0.741163	0.277955	0.00621661
ENSDARG00000059914	137.869	-1.05833	0.274689	0.00025142	sdr42e2
ENSDARG00000087306	141.143	0.36908	0.196849	0.0328247
ENSDARG00000115425	117.676	-0.574074	0.344889	0.0320127
ENSDARG00000059567	577.8	0.322086	0.0805626	0.000275403	si:ch73-281f12.4
ENSDARG00000116806	1761.62	-0.661853	0.0741647	2.22986e-17	ppp1r27a
ENSDARG00000089338	339.902	-0.609894	0.10069	1.93991e-08	si:ch211-110e21.3
ENSDARG00000076807	712.64	-0.29287	0.0835502	0.00140081	si:ch211-110e21.4
ENSDARG00000059557	765.674	0.328241	0.080338	0.000203335	xylt2
ENSDARG00000036619	371.021	0.325544	0.160914	0.0302497	mgat3b
ENSDARG00000111939	5079.59	0.222535	0.0564457	0.000541719	atf4a
ENSDARG00000038153	400.311	-0.988774	0.321196	0.00226418	lgals2b
ENSDARG00000099546	204.358	-0.331041	0.134828	0.0147635	kynu
ENSDARG00000105182	296.639	-0.195457	0.0869752	0.0393493
ENSDARG00000030166	514.824	-0.46036	0.155464	0.00378276	hyi
ENSDARG00000002510	103.037	0.32478	0.179588	0.0401257	dmbx1b
ENSDARG00000019360	2245.79	-0.298007	0.0799075	0.000715947	sec23b
ENSDARG00000031664	490.772	0.361528	0.0975784	0.000647447	sox21a
ENSDARG00000019181	66240.6	0.132253	0.0514239	0.0354903	rpsa
ENSDARG00000071213	430.552	-0.644215	0.110167	5.51728e-08	rgl3a
ENSDARG00000113961	289.785	-0.629337	0.390588	0.0318881	nudt15
ENSDARG00000079700	198.839	0.33284	0.141651	0.0176313	b3galt1a
ENSDARG00000062744	938.89	0.18194	0.0788396	0.0394168	scn1lab
ENSDARG00000009021	1764.15	0.259032	0.0574273	5.70368e-05	chrna1
ENSDARG00000089697	125.376	0.719736	0.209282	0.000974493	nfe2l2b
ENSDARG00000088411	980.591	-0.361734	0.0781806	2.45062e-05	notum2
ENSDARG00000062594	342.364	0.339954	0.126435	0.00915235	coq7
ENSDARG00000045331	1016.94	0.135838	0.0546997	0.0423856	pkp4
ENSDARG00000011941	1887.07	0.185147	0.0572698	0.0053231	bmpr2a
ENSDARG00000057683	9360.66	0.113618	0.0413901	0.0318881	mcm6
ENSDARG00000104367	840.166	-0.268522	0.126143	0.0313597	casp20
ENSDARG00000071025	210.709	-0.917435	0.439125	0.0160052	dytn
ENSDARG00000023498	882.803	-0.268812	0.0799912	0.00228656	gmppab
ENSDARG00000034685	383.921	0.186552	0.0794898	0.0354422	tmem198b
ENSDARG00000030349	3757.26	-0.250869	0.0691473	0.00117338	cryba2a
ENSDARG00000022599	810	-0.24677	0.0901349	0.0113603	dnpep
ENSDARG00000096905	3361.46	-0.162839	0.0530667	0.00889194	si:ch73-23l24.1
ENSDARG00000088717	910.079	-0.393103	0.108186	0.000738933	ecrg4b
ENSDARG00000112756	17.2171	2.53087	0.57269	3.56229e-05
ENSDARG00000061515	78.5692	0.927866	0.233281	0.000176848	tmtops2a
ENSDARG00000070991	260.975	-0.21624	0.107873	0.0496924	mlpha
ENSDARG00000097348	8.0117	-0.0541254	0.120701	0.00365838
ENSDARG00000098787	78.0456	-0.637535	0.184929	0.000957278	cd7al
ENSDARG00000103900	1990.56	0.22446	0.0627919	0.00161227	sept9b
ENSDARG00000103494	331.703	0.275044	0.125789	0.0279458	usp43a
ENSDARG00000095901	210.043	-0.453589	0.16731	0.00680933	col18a1b
ENSDARG00000039256	880.385	-0.200013	0.054879	0.00146907	spega
ENSDARG00000115657	2242.01	-0.124148	0.0454034	0.028933	prkcaa
ENSDARG00000115540	16.0689	0.916289	0.432171	0.0171307	cacng4a
ENSDARG00000052377	6958.73	-0.158773	0.064068	0.0358295	psmd12
ENSDARG00000059634	785.849	0.366346	0.0993462	0.000704628	thumpd3
ENSDARG00000077004	2273.34	0.567272	0.26098	0.016377	aldh1l1
ENSDARG00000059613	834.234	-0.215138	0.0612834	0.00198246	nprl2
ENSDARG00000020820	4863.71	-0.106192	0.0399066	0.0395121	srp68
ENSDARG00000102415	4970.25	0.230659	0.100898	0.0280446	scinla
ENSDARG00000101586	84.355	-0.343199	0.20827	0.0456034	si:ch73-389b16.1
ENSDARG00000103802	1580.92	-0.208749	0.0512061	0.000356249	si:ch73-389b16.2
ENSDARG00000098348	144.912	-0.668073	0.155103	6.01737e-05	znf326
ENSDARG00000100836	349.166	0.202441	0.0932006	0.0427346
ENSDARG00000099911	1447.29	0.195384	0.064023	0.00782572	lrrc8c
ENSDARG00000062008	288.876	-0.398083	0.187153	0.0217855	hs2st1b
ENSDARG00000009830	61778.6	-0.114183	0.0317002	0.00353081	hdlbpa
ENSDARG00000016429	4306.93	0.105199	0.0335542	0.0141865	farp2
ENSDARG00000052129	488.665	-0.217496	0.0895773	0.0237289	boka
ENSDARG00000073813	527.078	-0.227133	0.0661027	0.00228619	scly
ENSDARG00000098121	141.627	-0.34672	0.133864	0.0109464
ENSDARG00000056026	140.538	-0.312969	0.185303	0.0473086	tprg1
ENSDARG00000034430	157.671	-0.250361	0.118118	0.0345772	zgc:172121
ENSDARG00000112809	22.8202	-1.19819	0.396892	0.00266082
ENSDARG00000021113	15572.5	-0.182836	0.0493948	0.00126236	ptmaa
ENSDARG00000061654	1352.88	0.204875	0.0485987	0.000227994	wwc3
ENSDARG00000077836	311.18	-0.268276	0.0916706	0.00685448	ttc22
ENSDARG00000070961	1629.55	0.18789	0.0676125	0.0162603	lepr
ENSDARG00000095914	13.6386	0.995884	0.418909	0.0111141
ENSDARG00000013561	4312.52	-0.25952	0.083987	0.00599275	pgm1
ENSDARG00000017617	767.361	-0.252842	0.0756146	0.00261377	alg6
ENSDARG00000021032	482.978	0.352278	0.0796744	5.77844e-05	foxd3
ENSDARG00000103487	10.8972	0.0703583	0.139205	0.0110656
ENSDARG00000044365	892.62	-0.38004	0.184302	0.0247187	angptl3
ENSDARG00000044155	2197.25	-0.219865	0.0738377	0.00782572	mafaa
ENSDARG00000090480	46.2982	-0.545628	0.235776	0.0135462	ccdc17
ENSDARG00000039208	5536.45	-0.166972	0.036424	8.50428e-05	nasp
ENSDARG00000052030	1172.71	0.396335	0.0964817	0.000167437	akr1a1b
ENSDARG00000039512	714.452	-0.31277	0.104175	0.00469467	ap1m3
ENSDARG00000070074	1874.81	0.19833	0.0498511	0.000547563	lrp8
ENSDARG00000088140	493.508	-0.642851	0.105731	1.73396e-08	hsd17b7
ENSDARG00000059575	856.463	-0.18468	0.0577828	0.00589439	uhmk1
ENSDARG00000040177	31.3998	-0.841689	0.297578	0.00446612	rgs16
ENSDARG00000097518	60.6449	-0.499579	0.227201	0.0170813
ENSDARG00000097259	34.3444	0.883014	0.344752	0.00760604
ENSDARG00000032206	42.9554	0.9586	0.302165	0.00192252	cthl
ENSDARG00000074301	1905.94	0.181707	0.055228	0.00469467	cth
ENSDARG00000017590	561.494	-0.260641	0.0878593	0.00648065	nit2
ENSDARG00000108087	13.7183	1.07922	0.451974	0.0109464
ENSDARG00000019614	2140.37	-0.234808	0.0599902	0.000534066	jade3
ENSDARG00000044341	592.615	0.375219	0.0806084	2.1038e-05	chst7
ENSDARG00000068397	767.736	-0.767399	0.13336	8.90065e-08	tns2b
ENSDARG00000090980	298.112	-0.45303	0.121616	0.000513489	apof
ENSDARG00000017624	703631	-0.210908	0.0618712	0.00277011	krt4
ENSDARG00000058462	38.996	-1.49168	0.290942	1.90519e-06	zgc:158846
ENSDARG00000028618	3101.49	-0.223995	0.0866435	0.0183126	krt18b
ENSDARG00000097445	5430.09	0.268197	0.0388949	2.62095e-10	si:dkey-195m11.8
ENSDARG00000028478	15.1075	-0.905398	0.410906	0.0148856	si:ch211-173n18.3
ENSDARG00000103358	141.731	0.290475	0.14023	0.0317108
ENSDARG00000035043	3593.35	-0.324041	0.0492998	1.66482e-09	pfdn5
ENSDARG00000075354	4603.84	-0.146315	0.038861	0.00155298	espl1
ENSDARG00000060748	700.531	0.205267	0.0901328	0.0354572	tsfm
ENSDARG00000029075	2794.38	-0.463121	0.145934	0.00231879	pfkfb4b
ENSDARG00000070394	487.233	-0.99549	0.146384	2.25265e-10	uroc1
ENSDARG00000019613	908.035	-0.298803	0.0674088	6.46603e-05	ip6k2b
ENSDARG00000023858	845.969	-0.174723	0.0482605	0.00194722	ccdc174
ENSDARG00000006477	4040.51	0.159387	0.0348379	8.63017e-05	ddi2
ENSDARG00000074002	1109.98	0.318285	0.0797153	0.000285325	slc6a11a
ENSDARG00000015422	983.346	-0.358405	0.0626837	1.56727e-07	ppil1
ENSDARG00000013750	199.418	0.526289	0.129224	0.000153619	eno1b
ENSDARG00000001993	81.2227	0.976837	0.178948	4.08663e-07	myhb
ENSDARG00000004696	551.231	0.23461	0.081125	0.00888403	eefsec
ENSDARG00000002591	3202.72	0.450728	0.0443758	2.57973e-22	ruvbl1
ENSDARG00000010415	163.887	0.751725	0.144235	1.29671e-06	sirt4
ENSDARG00000053934	160.129	0.742346	0.128063	7.2803e-08	hdhd3
ENSDARG00000028389	164.383	0.3105	0.11847	0.0114572	rab44
ENSDARG00000028396	1216.38	-1.51797	0.408521	0.00035408	fkbp5
ENSDARG00000000730	573.144	0.446784	0.092581	8.90139e-06	slc6a22.1
ENSDARG00000001354	185.952	0.548171	0.13853	0.000220219	slc6a22.2
ENSDARG00000044278	29.6453	1.31781	0.262593	2.98332e-06	synpr
ENSDARG00000028442	169.683	0.504267	0.128234	0.000249199	cplane2
ENSDARG00000014083	3605.26	0.150308	0.036775	0.000713981	wdr82
ENSDARG00000027938	1001.55	0.163219	0.0493027	0.00517434	rad18
ENSDARG00000024141	3539.63	-0.181486	0.0470526	0.000770256	cav3
ENSDARG00000003961	553.896	0.363551	0.0853878	9.84853e-05	parp3
ENSDARG00000006207	83.5924	0.445059	0.165384	0.00743213	gpx1b
ENSDARG00000005675	1696.48	-0.578228	0.100638	1.00625e-07	sec61a1l
ENSDARG00000008310	2973.65	-0.300891	0.0712264	0.00013745	ip6k2a
ENSDARG00000060235	407.268	0.326789	0.0996635	0.00235396	mst1ra
ENSDARG00000027963	41.151	0.752353	0.293368	0.00770222	camkva
ENSDARG00000011163	1925.03	0.218764	0.0529962	0.000281989	sema3fa
ENSDARG00000044194	933.43	-0.432923	0.0765435	1.86502e-07	tcta
ENSDARG00000060120	555.569	0.42594	0.100281	9.23689e-05	glyctk
ENSDARG00000003732	528.338	0.42031	0.0773959	6.06106e-07	mitfa
ENSDARG00000053483	1317.8	-0.188555	0.0781966	0.0318312	zgc:113054
ENSDARG00000014181	1366.39	0.254349	0.0798885	0.00394209	foxp1b
ENSDARG00000097174	15.4918	-1.63307	0.540633	0.00310258
ENSDARG00000098161	301.487	-0.405286	0.0990321	0.000157782	cntn4
ENSDARG00000017354	4071.42	0.148863	0.0481639	0.0108096	epha2a
ENSDARG00000040031	3461.75	-0.19054	0.0328692	2.72835e-07	tardbp
ENSDARG00000077038	10288.2	-0.172113	0.0300917	4.23885e-07	pbrm1l
ENSDARG00000028862	29.284	0.546233	0.303913	0.028965	rdh20
ENSDARG00000053311	75.7292	0.643115	0.212902	0.00297421	tespa1
ENSDARG00000008732	4036.95	0.197562	0.0490887	0.000468159	zgc:66479
ENSDARG00000097613	43.7215	-0.502536	0.216915	0.0141862	igfn1.3
ENSDARG00000040156	419.139	0.258046	0.0922281	0.00968083	grm4
ENSDARG00000100446	7366.05	-0.331959	0.0846121	0.000338478	si:ch211-286o17.1
ENSDARG00000086724	425.448	0.556634	0.125326	3.32673e-05	im:7151449
ENSDARG00000078561	4753.96	0.223129	0.0470571	2.71777e-05	lrig2
ENSDARG00000015829	1072.58	-0.177423	0.0661034	0.0183469	mov10a
ENSDARG00000021309	2891.61	-0.280903	0.0648622	9.98368e-05	rhoca
ENSDARG00000016963	121.139	-0.753728	0.203036	0.00042342	slc16a1a
ENSDARG00000020893	11836.9	-0.548961	0.107039	2.03814e-06	slc25a55a
ENSDARG00000096832	57.9754	-2.53516	0.25057	2.72463e-22
ENSDARG00000101406	7943.75	0.571881	0.0729661	1.84896e-13	rplp2
ENSDARG00000012871	2659.07	-0.199808	0.0697011	0.0116733	npepl1
ENSDARG00000021097	1227.13	0.355997	0.0643293	4.75753e-07	nelfcd
ENSDARG00000095897	2366.86	-0.219433	0.0840596	0.0184459	atp5f1e
ENSDARG00000016255	591.048	-0.290131	0.0670832	9.32135e-05	chmp4ba
ENSDARG00000097047	37.7108	0.881748	0.245518	0.000626897
ENSDARG00000005191	18061.2	-0.292291	0.0790019	0.000831297	ahcy
ENSDARG00000059972	369.231	-0.231286	0.0809109	0.0097471	raly
ENSDARG00000075530	776.82	0.73998	0.0702999	6.83426e-24	pigu
ENSDARG00000008141	1681.15	0.184282	0.0554568	0.00424346	rbl1
ENSDARG00000076787	217.093	0.23124	0.106719	0.0355105	angpt4
ENSDARG00000038583	1819.48	0.266336	0.0698708	0.00064084	abraa
ENSDARG00000001557	1098.92	0.169764	0.0690254	0.0331224	tomm34
ENSDARG00000098280	5717.64	-0.112566	0.042083	0.0354225	rbm5
ENSDARG00000103390	280.295	0.273857	0.152553	0.0483056	cacna2d2a
ENSDARG00000078075	2574.88	-0.235451	0.0474389	8.86134e-06	ilrun
ENSDARG00000063649	1587.9	0.158443	0.0556944	0.016377	tead3b
ENSDARG00000059853	955.616	-0.223933	0.0823847	0.0136478	manbal
ENSDARG00000079972	32.9376	-1.32753	0.279361	9.99246e-06	LOC571865
ENSDARG00000104495	442.67	-0.480625	0.0909416	1.05226e-06	pltp
ENSDARG00000077028	171.926	-0.608857	0.132951	2.11369e-05	si:ch211-81n22.1
ENSDARG00000103277	51.3762	-0.619158	0.474855	0.046415	cyp24a1
ENSDARG00000040606	4859.48	0.187838	0.0481059	0.00076321	tfap2c
ENSDARG00000086980	508.243	0.285115	0.116072	0.0172101	mbd6
ENSDARG00000059836	266.893	0.454022	0.107855	0.000101331	ddit3
ENSDARG00000059794	1010.14	0.234715	0.0994703	0.0269089	kdm6al
ENSDARG00000039325	488.596	0.242085	0.109333	0.030971	pmepa1
ENSDARG00000009505	2319.25	-0.247097	0.063302	0.000513545	prelid3b
ENSDARG00000078694	1016.19	0.23366	0.0973387	0.0239553	phlpp1
ENSDARG00000006677	351.364	0.201447	0.089508	0.0374738	ripk1l
ENSDARG00000074571	886.466	0.324088	0.0877126	0.00074339	gpaa1
ENSDARG00000103038	2079.78	-0.447983	0.0894194	4.01806e-06	pik3r3a
ENSDARG00000104548	89.3309	-0.409226	0.219351	0.030813	mir133a-1
ENSDARG00000101322	4802.11	-0.153774	0.0636007	0.0413183	tfr1a
ENSDARG00000058734	3480.65	0.251003	0.0988965	0.0170583	prdx1
ENSDARG00000076996	700.216	-0.27899	0.0834777	0.00235158	si:ch73-182a11.2
ENSDARG00000078329	148.49	2.21779	0.162619	8.01163e-40	LOC108192159
ENSDARG00000039828	190.897	1.12376	0.139814	3.10734e-14	zp3b
ENSDARG00000063223	171.327	0.766787	0.149782	1.95928e-06	arl14
ENSDARG00000063218	1063.09	-0.586177	0.0598991	7.86468e-21	ppm1la
ENSDARG00000001771	20.0202	1.00377	0.362528	0.00502885	otol1a
ENSDARG00000058695	42.5474	0.637933	0.310577	0.0191024	ddr2b
ENSDARG00000063182	2697.08	0.324161	0.0849438	0.000503213	rc3h1b
ENSDARG00000013613	777.524	-0.338233	0.14222	0.0164245	anxa13l
ENSDARG00000043581	140.941	0.335548	0.158949	0.0258688	gadd45aa
ENSDARG00000038397	502.189	-0.172167	0.0739446	0.0409876	rpap2
ENSDARG00000058114	1447.91	-0.179062	0.0741334	0.0329676	impad1
ENSDARG00000097553	70.258	-0.640881	0.232293	0.00535349	LOC110439470
ENSDARG00000092066	23.175	-0.769478	0.438568	0.0269464
ENSDARG00000018478	24.6806	-0.56729	0.342155	0.0330835	agxtb
ENSDARG00000078179	2715.92	0.221521	0.0608313	0.00129103	fndc3ba
ENSDARG00000020031	504.273	-0.186508	0.0740028	0.0258688	cldn11a
ENSDARG00000086737	599.947	-0.179199	0.0748022	0.0347471	tmem68
ENSDARG00000031658	1030.35	0.291083	0.074222	0.000388752	si:ch211-207d6.2
ENSDARG00000061249	24100.3	-0.214671	0.0473732	6.35581e-05	myom1a
ENSDARG00000007241	719.142	0.191065	0.073145	0.0209652	mycb
ENSDARG00000028173	2786.39	0.150703	0.0454694	0.00588022	slc4a2a
ENSDARG00000076043	44.2911	0.763257	0.543705	0.0374726	si:dkeyp-73d8.9
ENSDARG00000011998	416.692	-0.277302	0.103284	0.0114572	bfsp2
ENSDARG00000014545	345.971	-0.533776	0.129681	0.000127385	golim4b
ENSDARG00000019596	2983.96	-0.0927554	0.0350109	0.0461725	nrd1a
ENSDARG00000013576	128.402	0.951235	0.145587	1.20559e-09	gadd45bb
ENSDARG00000060354	44.7102	0.455966	0.209548	0.0187973	samd7
ENSDARG00000011157	1857.4	0.121851	0.045863	0.0332728	arhgef18a
ENSDARG00000075116	452.934	0.251176	0.132669	0.0476515	sall2
ENSDARG00000008858	748.17	-0.305793	0.14982	0.0313035	cyp7b1
ENSDARG00000094514	325.387	0.241438	0.0924958	0.0155527	si:dkey-7l6.3
ENSDARG00000018961	7245.68	-0.143795	0.0471924	0.0114985	gtpbp4
ENSDARG00000085497	8611.51	1.67059	0.529319	0.00170854
ENSDARG00000023217	196.246	-0.30177	0.114512	0.0114719	crema
ENSDARG00000060054	2002.96	0.160023	0.0489613	0.00601686	epc1b
ENSDARG00000074131	5526.72	-0.142276	0.0338884	0.000290175	kif5ba
ENSDARG00000075008	920.01	0.220054	0.0885451	0.0226358	pask
ENSDARG00000081126	7416.25	0.109336	0.0407788	0.0379276
ENSDARG00000021398	965.593	-0.34404	0.0955657	0.000911671	mul1a
ENSDARG00000076634	375.808	0.494165	0.177395	0.00571228	capn10
ENSDARG00000010192	1482.3	0.179213	0.0607532	0.0112518	pax3a
ENSDARG00000038574	918.601	-0.148471	0.0510581	0.0145309	scg2b
ENSDARG00000027966	402.66	-0.198501	0.0819388	0.0285626	ap1s3b
ENSDARG00000052978	851.516	0.231851	0.0632027	0.00125118	mbnl1
ENSDARG00000093651	33.2911	-0.645976	0.321768	0.0206436	LOC101882560
ENSDARG00000094131	124.679	-0.803802	0.169981	1.02836e-05	ftr27
ENSDARG00000012801	706.675	0.303408	0.0720186	0.00014086	pfkpb
ENSDARG00000092383	359.36	-0.549781	0.104725	1.1296e-06	snorc
ENSDARG00000110291	405.124	-0.29598	0.105337	0.00799979
ENSDARG00000017780	1286.75	-0.215406	0.0744716	0.00976094	rorcb
ENSDARG00000067950	797.774	0.231853	0.0722296	0.00407907	zcchc2
ENSDARG00000052618	16.6753	0.762145	0.459417	0.030871	ahrrb
ENSDARG00000103108	2840.29	0.135381	0.0446425	0.0132845	LOC100331938
ENSDARG00000070661	18.3962	-0.0624594	0.128505	0.0129868	LOC100034602
ENSDARG00000110341	37.7593	-0.778552	0.374731	0.0176313	hsd11b1lb
ENSDARG00000040432	1654.82	0.292492	0.0634052	3.68611e-05	klf2b
ENSDARG00000076904	118.556	-0.396715	0.181453	0.0198029	loxl5b
ENSDARG00000016302	4513.8	0.152283	0.0451467	0.00483327	upf1
ENSDARG00000100313	281.093	-0.288379	0.121121	0.0192649	pip5k1cb
ENSDARG00000052496	306.362	0.750303	0.152374	4.74999e-06	arhgap45a
ENSDARG00000103770	429.085	0.18527	0.078398	0.0349375	armc6
ENSDARG00000019917	2787.78	-0.230015	0.09429	0.0210463	epb41l3b
ENSDARG00000102097	172.998	0.44429	0.191145	0.0147663	nfkbiz
ENSDARG00000099640	491.887	0.333544	0.113946	0.00547475	eed
ENSDARG00000100181	326.696	0.345068	0.146843	0.0171742
ENSDARG00000058803	37.0311	-0.588124	0.355791	0.0321399	grk1a
ENSDARG00000007804	418.553	0.288033	0.101783	0.00798661	gas6
ENSDARG00000063371	1004.76	0.35071	0.127406	0.00750109	rasa3
ENSDARG00000038248	981.263	-0.291325	0.10566	0.00915235	ggact.2
ENSDARG00000078308	1672.92	0.111513	0.0425201	0.0394261	spry2
ENSDARG00000096546	4837.17	0.108343	0.0349345	0.0153982	nrp2a
ENSDARG00000018008	65.7642	0.559522	0.255692	0.0165134	mdh1b
ENSDARG00000063253	329.064	0.272479	0.0878274	0.00443136
ENSDARG00000090408	547.292	-0.248192	0.0765531	0.00358373	si:ch73-383l1.1
ENSDARG00000002377	1019.93	-0.133385	0.0507387	0.0329084	mief2
ENSDARG00000058445	38.6846	0.640034	0.260603	0.0102374	zgc:136472
ENSDARG00000074282	2152.2	-0.230397	0.103318	0.031927	si:ch73-12o23.1
ENSDARG00000030563	337.155	-0.237457	0.0810542	0.00797649	zgc:77880
ENSDARG00000096564	21.8865	1.3247	0.407419	0.00146907
ENSDARG00000070239	6649.3	-0.138455	0.0450337	0.0116152	knl1
ENSDARG00000042988	57.4799	0.621479	0.262758	0.0117368	slc24a2
ENSDARG00000002634	686.415	-0.497799	0.0942207	1.08987e-06
ENSDARG00000078318	295.226	0.679609	0.116468	5.91423e-08	tmod1
ENSDARG00000017985	203.76	-0.268487	0.150567	0.0499133	zgc:77739
ENSDARG00000117541	233.996	-0.448291	0.284553	0.0395121
ENSDARG00000009026	4813.5	-0.180216	0.0806615	0.0397617	ank2a
ENSDARG00000062341	970.205	-0.415763	0.0721484	1.13e-07	wfs1a
ENSDARG00000109597	173.466	0.657468	0.255082	0.00754839	si:dkey-194g4.1
ENSDARG00000077804	3844.98	-0.168972	0.0747381	0.0476515	hgsnat
ENSDARG00000116147	9.07536	7.72239	2.91529	0.000435108
ENSDARG00000042937	92.3653	-0.958566	0.212655	2.53858e-05
ENSDARG00000056381	365.246	-0.290358	0.107849	0.0105152	cfap97
ENSDARG00000056376	131.649	-0.631231	0.191313	0.0014522	ankrd37
ENSDARG00000011023	9.18506	1.52535	0.602116	0.00957254	pdlim3a
ENSDARG00000117295	86.3396	1.12305	0.235994	8.86134e-06
ENSDARG00000095111	7.71553	1.68232	0.664323	0.0099563
ENSDARG00000008287	1340.13	-0.236964	0.102655	0.0270079	fam114a1
ENSDARG00000015495	615.028	-0.459209	0.0834209	4.05706e-07	klf3
ENSDARG00000056151	6153.36	-0.690776	0.0644468	7.88481e-25	tyrp1b
ENSDARG00000003631	1105.59	-0.200601	0.0851783	0.0308192	clockb
ENSDARG00000037455	1252.71	-0.339823	0.0696671	8.90139e-06	ugt8
ENSDARG00000055874	3754.35	-0.138637	0.0503424	0.0239553	cpe
ENSDARG00000037406	1052.31	-0.178798	0.0589066	0.00916414	wdr19
ENSDARG00000019838	1585.24	-0.142418	0.0580047	0.0423935	ugdh
ENSDARG00000060994	2036.87	0.141309	0.0470933	0.0137964	fbxw7
ENSDARG00000070050	1178.3	-0.20256	0.0673472	0.00726415	sfrp2
ENSDARG00000053502	400.287	-0.651923	0.301889	0.0160052	cryaa
ENSDARG00000037099	828.426	-0.349753	0.0729512	1.23558e-05	irs2a
ENSDARG00000060559	1578.72	-0.193604	0.0527761	0.00145462	dis3
ENSDARG00000069946	3768.66	-0.231509	0.0795629	0.0088364	itga6b
ENSDARG00000078733	407.69	-0.284334	0.14066	0.0349582	cnnm2b
ENSDARG00000002190	2313.96	-0.178107	0.0677172	0.0187696	chmp2bb
ENSDARG00000003701	54.8918	-0.446204	0.267602	0.0363384	cldng
ENSDARG00000092693	87816.1	-0.101175	0.0359196	0.0278435	tpt1
ENSDARG00000037018	2346.87	0.153857	0.0486229	0.0087957	gab1
ENSDARG00000074677	14397.6	-0.178388	0.0400071	0.000108125	frem3
ENSDARG00000060397	3566.42	-0.209943	0.0571342	0.00126259	hhip
ENSDARG00000037002	277.106	0.670293	0.151283	3.793e-05	zgc:152968
ENSDARG00000076343	26.5664	-1.68551	0.444404	0.000309902	si:dkeyp-13d11.1
ENSDARG00000077519	36.7842	-1.68258	0.442956	0.000294457	si:dkeyp-13d11.2
ENSDARG00000004621	3269.83	-0.558119	0.069153	2.77209e-14	gpm6ab
ENSDARG00000093919	23.8269	1.33358	0.404327	0.00135801
ENSDARG00000024828	2717.83	-0.119702	0.0399874	0.0155725	tmem134
ENSDARG00000080987	13545.1	0.487234	0.137247	0.000608646
ENSDARG00000093120	982.107	0.20422	0.0802008	0.0219311	si:dkey-117m1.4
ENSDARG00000077874	123.541	0.633013	0.173147	0.000551544	vwa10.1
ENSDARG00000117231	16.8864	0.742588	0.519237	0.0386684	LOC101885779
ENSDARG00000060236	389.57	0.293752	0.102389	0.00726971	dok7
ENSDARG00000093237	246.007	-0.722218	0.121536	3.30703e-08	si:ch211-89o9.4
ENSDARG00000024785	2399.7	0.219279	0.0740321	0.00809942	ctnna2
ENSDARG00000016793	9156.98	-0.154801	0.0557716	0.0177885	crybb1l2
ENSDARG00000079632	803.821	-0.181356	0.0671026	0.0180536	si:dkey-28b4.7
ENSDARG00000069559	1222.17	0.43819	0.138326	0.00259589	muc13a
ENSDARG00000032340	598.984	-0.267351	0.0934573	0.00801375	serhl
ENSDARG00000026068	806.427	-0.188775	0.065972	0.0130572	trappc5
ENSDARG00000002285	3381.41	-0.206764	0.0852686	0.0269006	mcoln1a
ENSDARG00000036592	447.625	-0.206114	0.0904906	0.0339353	setd4
ENSDARG00000060148	1626.3	0.235485	0.0578466	0.00030887	sh3pxd2aa
ENSDARG00000075045	72.0713	0.980345	0.233633	8.77691e-05	cxcl18b
ENSDARG00000036008	593.956	-0.210998	0.0958292	0.0379276	caly
ENSDARG00000010655	1209.9	0.2	0.0569006	0.00224504	ppm1k
ENSDARG00000075564	1004.56	-0.300515	0.10859	0.00868062
ENSDARG00000100792	72.9242	0.899651	0.404904	0.0133242	zgc:154142
ENSDARG00000030703	614.845	0.18391	0.0631908	0.0123133	otx2a
ENSDARG00000002937	3224.58	0.199388	0.0419952	3.15888e-05	meis1a
ENSDARG00000091683	601.669	-0.210926	0.0698978	0.00751456	cnrip1a
ENSDARG00000039424	1388.89	-0.143041	0.045373	0.00941664	snrpb2
ENSDARG00000095434	112.818	0.469236	0.280265	0.0351816
ENSDARG00000093494	417.487	0.454427	0.200886	0.0163136
ENSDARG00000075201	495.048	0.244169	0.0776164	0.00454181	inpp4b
ENSDARG00000030417	2378.53	0.294711	0.109798	0.0106668	pkd1a
ENSDARG00000059060	282.676	-0.556895	0.17998	0.00258521	lgalsla
ENSDARG00000093412	638.352	0.449909	0.127289	0.000911671	sertad2a
ENSDARG00000017984	8.71526	0.0241502	0.101136	0.048065	zgc:172106
ENSDARG00000025904	2477.92	-0.255808	0.0751256	0.00195125	tecrb
ENSDARG00000079062	348.218	0.322855	0.0847668	0.000518272	samd1b
ENSDARG00000053462	151.3	0.0212741	0.100343	0.00221365
ENSDARG00000042561	279.627	0.440125	0.180184	0.011856	lpar2b
ENSDARG00000101816	3601.42	0.422753	0.114251	0.00058304	col5a3b
ENSDARG00000100190	267.255	0.625933	0.519084	0.0450243
ENSDARG00000098620	59.1594	0.779668	0.391926	0.0195552
ENSDARG00000100461	286.978	0.48727	0.194813	0.00902678	LOC101882195
ENSDARG00000103337	658.32	-0.339072	0.0831086	0.00019573	rrp1
ENSDARG00000099980	45.108	0.953039	0.435258	0.0139012	bpifcl
ENSDARG00000099207	45.7633	-0.783811	0.281536	0.00486693
ENSDARG00000099148	4529.66	0.147304	0.054182	0.0233736	bzw1b
ENSDARG00000098204	276.67	0.435938	0.114796	0.000418444	si:dkeyp-118h9.7
ENSDARG00000078058	2093.71	0.310684	0.0916905	0.00183144	dip2a
ENSDARG00000063730	661.501	0.868071	0.125959	1.37304e-10	osbpl6
ENSDARG00000042821	645.563	0.218984	0.0697738	0.00535568	agps
ENSDARG00000042824	2145.94	-0.253025	0.0457528	6.49519e-07	nfe2l2a
ENSDARG00000059280	1072.15	0.217299	0.0600985	0.00147023	hoxd3a
ENSDARG00000059276	798.491	0.268756	0.0636629	0.000151985	hoxd4a
ENSDARG00000059274	601.266	0.267534	0.0646291	0.000203335	hoxd9a
ENSDARG00000001549	1816.17	0.236102	0.0670557	0.00175005	sp3a
ENSDARG00000012586	2043.02	0.195292	0.0723275	0.0172212	fmnl2a
ENSDARG00000114227	455.746	-0.35102	0.106865	0.00214231
ENSDARG00000000666	313.063	0.563938	0.119881	1.31216e-05	creg2
ENSDARG00000058656	14245	0.240073	0.114731	0.0366984	desma
ENSDARG00000003017	1707.64	-0.182863	0.0607812	0.00940917	ube2al
ENSDARG00000091411	8.79545	0.869078	0.704272	0.0449909
ENSDARG00000063509	580.66	-0.325966	0.130638	0.0136484	lrrc58b
ENSDARG00000104105	1319.98	-0.227945	0.0540016	0.000193163	ttf2
ENSDARG00000012796	285.577	-0.675366	0.110571	1.4699e-08	hnmt
ENSDARG00000078392	818.479	0.211559	0.0581834	0.0014369	chpfa
ENSDARG00000041925	5476.16	-0.129505	0.0494279	0.0345369	cryba2b
ENSDARG00000029955	571.338	0.565909	0.202179	0.00511419	glb1l
ENSDARG00000020057	2038.78	0.167896	0.0567289	0.011927	bmpr2b
ENSDARG00000060004	6421.68	0.133919	0.0433437	0.0119147	fzd7a
ENSDARG00000095070	25.0634	1.38188	0.583095	0.0098813	cd28
ENSDARG00000069978	30.3561	0.610864	0.554886	0.0484098	cd28l
ENSDARG00000086317	1477.08	0.161754	0.0482228	0.00467055	si:ch211-67e16.4
ENSDARG00000095580	363.332	0.334028	0.0948521	0.00119101	si:ch211-67e16.11
ENSDARG00000038446	5228.82	0.180181	0.0430767	0.000306141	nrp2b
ENSDARG00000094103	80.7956	0.782191	0.396863	0.0200093
ENSDARG00000092454	25.4103	1.92858	0.555109	0.000842999
ENSDARG00000094149	28.8794	0.603056	0.361995	0.0327063
ENSDARG00000102261	252.143	-0.397857	0.177217	0.0181932	rsph1
ENSDARG00000103505	661.304	0.253391	0.0934146	0.0117832	fbxl3a
ENSDARG00000034677	3529.83	-0.255928	0.0747423	0.0020483	scel
ENSDARG00000018716	910.444	0.188819	0.0760023	0.0274889	dgkh
ENSDARG00000086103	1836.99	-0.145175	0.0528563	0.0233736	slc37a1
ENSDARG00000077967	1930.22	-0.121673	0.0458344	0.0349375	si:ch211-140m22.7
ENSDARG00000069934	813.361	0.163256	0.0700782	0.0438335	parp4
ENSDARG00000041728	2097.36	0.127054	0.0442778	0.0205293	man1a2
ENSDARG00000102176	158.825	-0.846427	0.236889	0.000636774	pla1a
ENSDARG00000003675	735.363	-0.249427	0.108422	0.0258688	cryl1
ENSDARG00000005576	3030.42	-0.129909	0.0487346	0.0317081	mphosph8
ENSDARG00000069844	60.9726	0.987129	0.223616	3.82207e-05	acod1
ENSDARG00000004930	2065.1	-0.132259	0.0448539	0.0169338	lmo7a
ENSDARG00000057460	2737.5	-0.282116	0.0961445	0.00636937	crygm2d13
ENSDARG00000069826	184.449	-0.774096	0.166526	1.43372e-05	crygm2d15
ENSDARG00000073750	1632.77	-0.46524	0.100844	2.044e-05	crygm2d18
ENSDARG00000076790	232.498	-0.834612	0.210397	0.000179593	crygm2d16
ENSDARG00000069801	1444.26	-0.507665	0.0924405	3.03995e-07	crygm2d12
ENSDARG00000091148	1527.72	-0.579423	0.121561	8.96532e-06	crygm2d20
ENSDARG00000069792	904.941	-0.696129	0.122517	1.29026e-07	crygm2d5
ENSDARG00000087765	3297.74	-0.381968	0.0856953	4.61749e-05	crygm2d10
ENSDARG00000086917	1010.23	-0.538433	0.100628	6.5998e-07	crygm2d2
ENSDARG00000087324	2281.67	-0.252546	0.117759	0.0321802	crygm2d1
ENSDARG00000062696	410.114	-0.358324	0.102172	0.00122612	LOC567728
ENSDARG00000062650	7630.11	-0.187733	0.0621409	0.00875796	rif1
ENSDARG00000032630	163222	-0.162226	0.0471455	0.00364294	neb
ENSDARG00000041830	922.769	-0.175875	0.0700054	0.027954	tsn
ENSDARG00000007396	565.203	-0.282091	0.139127	0.033889	rnd3b
ENSDARG00000005870	1183.2	-0.159435	0.0598422	0.0233869	mmadhc
ENSDARG00000030104	252.838	0.210364	0.0944329	0.0368459	sh3bp4
ENSDARG00000006848	315.784	0.301108	0.17809	0.0492353	parp9
ENSDARG00000057108	94.0076	-0.48297	0.319611	0.0401257	serpine3
ENSDARG00000094844	23.541	3.75058	1.68777	0.00997078
ENSDARG00000057029	38.4906	4.38084	0.696214	4.7193e-09	htr2aa
ENSDARG00000093428	8.11928	1.19568	0.890718	0.0396677
ENSDARG00000005128	1694.54	-0.271079	0.0598869	5.07337e-05	rnaseh2b
ENSDARG00000069451	241.553	-0.30075	0.141415	0.0267461	gja8a
ENSDARG00000015554	2994.46	0.140123	0.0383748	0.00276405	zic2a
ENSDARG00000020447	1457.43	-0.174206	0.0556297	0.00743213	tmtc4
ENSDARG00000056160	6775.48	0.197231	0.0617988	0.00533065	hspd1
ENSDARG00000040959	367.174	-0.273137	0.124185	0.0277113	rabl3
ENSDARG00000008982	13373.1	-0.421356	0.0464245	7.83372e-18	casq2
ENSDARG00000040910	307.956	0.282094	0.110244	0.0143559	ildr1b
ENSDARG00000014180	1403.75	0.208184	0.0540989	0.000774967	ildr2
ENSDARG00000021433	679.134	-0.399871	0.18743	0.0221636	asmtl
ENSDARG00000093550	182.045	-0.587667	0.161956	0.000590121
ENSDARG00000025641	4629.07	0.132729	0.0394157	0.00589087	gli2a
ENSDARG00000032010	483.318	-0.440601	0.228505	0.0267299	slc15a2
ENSDARG00000014806	2094.83	-0.161152	0.0627737	0.0290907	hacd2
ENSDARG00000030789	3374.71	-0.251374	0.0615614	0.000254834	ddx18
ENSDARG00000021402	3905.93	-0.0929394	0.0328138	0.0358418	mcm3ap
ENSDARG00000020028	4384.18	-0.233488	0.0736186	0.00425789	cps1
ENSDARG00000069111	406.923	0.239578	0.084433	0.00976094	ikzf2
ENSDARG00000074749	2186.66	0.301519	0.140271	0.0269815
ENSDARG00000117461	421.005	0.337855	0.151739	0.0215596
ENSDARG00000094387	9.57092	1.41707	0.564674	0.00942938	si:dkeyp-30e7.2
ENSDARG00000040614	3104.98	0.105101	0.0358434	0.0226722	sestd1
ENSDARG00000103056	1859.99	0.123242	0.0491144	0.0467356	itga4
ENSDARG00000060682	5238.22	-0.200333	0.0584607	0.00265254	agr1
ENSDARG00000092404	55.1552	-0.982068	0.286166	0.000947284	lct
ENSDARG00000056128	542.133	0.292036	0.065764	6.40358e-05	fastkd1
ENSDARG00000068888	435.323	0.441193	0.134768	0.00188421	klhl41a
ENSDARG00000039827	155.441	0.486698	0.194511	0.0101568	bbs5
ENSDARG00000040257	16.0141	-0.0683495	0.135439	0.0151375	slc38a11
ENSDARG00000102829	1071.67	0.351693	0.082758	0.000107201
ENSDARG00000004712	585.914	-0.171656	0.075972	0.0466594	tbr1b
ENSDARG00000086842	772.775	0.421318	0.0890617	1.38298e-05	dap1b
ENSDARG00000109678	407.595	0.532415	0.103014	1.76351e-06	LOC101885164
ENSDARG00000099298	1651.85	0.384735	0.103766	0.000614791	xrcc5
ENSDARG00000060504	405.032	0.246005	0.103912	0.0235076	pfkla
ENSDARG00000090844	80.4473	-0.355386	0.226341	0.0474742	LOC799279
ENSDARG00000008540	676.243	0.192103	0.0864624	0.0427383	sox21b
ENSDARG00000006008	4641.27	-0.603605	0.081812	2.85338e-12	dct
ENSDARG00000101999	1028.43	-0.346595	0.0591403	7.89341e-08	cog3
ENSDARG00000098079	596.784	-0.362474	0.0982201	0.000603476	rab3gap1
ENSDARG00000063407	1390.73	0.251856	0.102656	0.0198029	adamtsl4
ENSDARG00000041340	1479.85	-0.180813	0.0467707	0.000891676	mrpl51
ENSDARG00000021855	968.183	0.273982	0.0970194	0.00856079	arnt
ENSDARG00000041363	1863.68	-0.280287	0.0622606	5.25328e-05	dctn3
ENSDARG00000017785	1023.95	0.247379	0.0927019	0.01369	zgc:158689
ENSDARG00000014571	20842.4	0.13683	0.0424231	0.00786083	ctnnb1
ENSDARG00000029356	955.45	-0.21746	0.0652499	0.00297327	mboat1
ENSDARG00000089413	1410.31	0.305343	0.0806597	0.000590121	mbpb
ENSDARG00000101980	1025.82	0.255959	0.0653514	0.00047085	bmper
ENSDARG00000075593	6942.34	0.209792	0.0658917	0.00514475	trim71
ENSDARG00000099189	100.118	-0.525803	0.24278	0.0173971	abhd5a
ENSDARG00000057736	1645.44	-0.399275	0.0801827	4.98202e-06	ano10a
ENSDARG00000035308	1480.04	0.362717	0.100973	0.000902836	grb10b
ENSDARG00000091006	1489.29	-0.232029	0.0653143	0.00162865	cobl
ENSDARG00000102307	2977.12	-0.136732	0.0498428	0.0282043	taf2
ENSDARG00000011257	224.953	0.358151	0.172212	0.0253438	enpp2
ENSDARG00000062872	393.163	-0.289928	0.102458	0.00775177	mrs2
ENSDARG00000101892	2102.25	0.210222	0.0816419	0.0200434	LOC107988037
ENSDARG00000105461	19.999	-2.09214	0.390925	7.27386e-07	LOC110437972
ENSDARG00000105324	17.0778	-2.09481	0.401477	1.52679e-06
ENSDARG00000041119	2362.05	-0.494047	0.11225	4.81446e-05	ceacam1
ENSDARG00000115349	926.376	0.212824	0.0667055	0.00492208	nat14
ENSDARG00000094614	226.975	-0.277099	0.127946	0.0286964
ENSDARG00000031775	5417.92	-0.116099	0.0349196	0.00782572	ube2s
ENSDARG00000004806	905.839	-0.208853	0.0657442	0.00517298	grwd1
ENSDARG00000088741	420.15	-0.41921	0.127102	0.00179017
ENSDARG00000057143	753.409	0.180575	0.0750677	0.0334527	nradd
ENSDARG00000098641	1835.56	0.250595	0.0914571	0.0113218	nbeal2
ENSDARG00000043457	44014.5	-0.23319	0.0577	0.000313498	gapdh
ENSDARG00000004211	2116.5	-0.133237	0.0373746	0.00322459	ccdc106a
ENSDARG00000079530	876.242	-0.160505	0.0628668	0.029803	si:dkey-17m8.1
ENSDARG00000061904	439.998	0.197107	0.0892836	0.0418447
ENSDARG00000056750	184.461	-0.35195	0.182999	0.0318623
ENSDARG00000021787	4383.72	0.115684	0.0399494	0.0219311	abcb5
ENSDARG00000040717	544.751	-0.218168	0.0804865	0.0141862	macc1
ENSDARG00000040698	1255.31	-0.157701	0.0525055	0.0117059	plekha8
ENSDARG00000095615	1131.19	-0.354746	0.0956246	0.000646158
ENSDARG00000007959	3047.16	-0.121964	0.043319	0.0248644	hibadhb
ENSDARG00000091627	143.755	0.76874	0.374571	0.0175235
ENSDARG00000056339	43.7293	-0.44657	0.321477	0.0473913	stk31
ENSDARG00000078523	2798.87	0.254475	0.0475222	1.77791e-06	ddr1
ENSDARG00000080675	476.043	0.654237	0.342805	0.0227333	si:dkey-71b5.7
ENSDARG00000093926	50.5222	2.10605	0.411783	2.01969e-06	LOC108179599
ENSDARG00000011824	306.502	0.336199	0.170443	0.0312114	pbxip1b
ENSDARG00000055514	6882.27	-0.270642	0.0934011	0.00728255	icn2
ENSDARG00000012389	3738.2	-0.102422	0.0309172	0.00913891	adar
ENSDARG00000097789	575.533	-0.31504	0.0888338	0.00116565	pon3.2
ENSDARG00000078164	2311.63	0.0921756	0.0349401	0.0478825	znf576.2
ENSDARG00000060925	1799.97	0.146356	0.0491933	0.0143901	jarid2a
ENSDARG00000055118	190.189	-0.555446	0.207008	0.00645154	mylipb
ENSDARG00000029019	1679.45	0.302799	0.0829363	0.000902836	epb41b
ENSDARG00000055730	86.4732	0.372404	0.208159	0.0361585	trim35-29
ENSDARG00000070399	483.393	-0.263896	0.0794162	0.00257179	alg2
ENSDARG00000002213	333.363	0.203377	0.0872549	0.0323016	invs
ENSDARG00000094881	85.1346	-0.662201	0.197441	0.00125175	si:ch211-197h24.8
ENSDARG00000094193	29.4889	-0.0984042	0.184706	0.0431087
ENSDARG00000079788	1981.49	0.146636	0.0486892	0.012752	fam171a1
ENSDARG00000076844	170.824	-0.384027	0.152668	0.011523	plin6
ENSDARG00000000189	1560.24	0.236008	0.101861	0.0274101	sema6e
ENSDARG00000054941	413.488	0.29918	0.130709	0.0220993	ldlrad4b
ENSDARG00000016573	1447.54	0.1504	0.0575327	0.0296494	mroh1
ENSDARG00000002082	5888.26	0.11422	0.0383828	0.0187906	csnk2a1
ENSDARG00000054814	4318.22	-0.100737	0.0338222	0.0244499	ptp4a3b
ENSDARG00000020084	62.6844	0.597613	0.180045	0.00145086	tg
ENSDARG00000100248	63.5549	0.829393	0.260461	0.00190338	c1r
ENSDARG00000056510	444.79	-0.351469	0.146285	0.0153086	gstk1
ENSDARG00000039943	2284.04	-0.238953	0.109734	0.0334527	tent5ba
ENSDARG00000102701	717.433	0.167127	0.058003	0.0145309	eva1ba
ENSDARG00000003869	916.796	-0.20779	0.0733319	0.0119511	decr1
ENSDARG00000060435	1154.35	-0.16898	0.0741556	0.0461043	bnipl
ENSDARG00000079570	371.803	0.20296	0.0903699	0.0374553	rspo2
ENSDARG00000040024	2277.75	-0.185491	0.062704	0.00976094	gpd1l
ENSDARG00000060222	910.692	0.232158	0.0705811	0.00334026	scn1ba
ENSDARG00000069995	1123.98	-0.178465	0.0598884	0.0098813	dpy19l1l
ENSDARG00000079946	231.834	-0.660541	0.161045	0.000123885	sqlea
ENSDARG00000099014	718.412	-0.180392	0.0725239	0.0296028	fxyd1
ENSDARG00000087297	29.5135	1.16775	0.782882	0.03194	LOC100000275
ENSDARG00000076638	938.791	0.213086	0.0955181	0.0360471	mex3a
ENSDARG00000019717	3356.22	-0.12875	0.0345122	0.00213482	pbx2
ENSDARG00000088308	109.933	0.639181	0.25866	0.00957254	notchl
ENSDARG00000097878	21.8798	0.599221	0.453373	0.0445266
ENSDARG00000041295	142.462	-0.738958	0.172678	6.40358e-05	lim2.5
ENSDARG00000059888	1176.02	0.340273	0.11905	0.00640069	LOC567622
ENSDARG00000100697	2103.02	-0.875484	0.202981	5.4275e-05	LOC103908986
ENSDARG00000063300	59.0645	0.582678	0.250274	0.0129472
ENSDARG00000031809	644.625	0.363984	0.0930482	0.000333362	rbm24b
ENSDARG00000052747	801.112	-0.259813	0.0786874	0.00279928	gpatch3
ENSDARG00000036308	94.7984	0.654552	0.175717	0.000437283
ENSDARG00000059870	700.668	0.300942	0.0666969	4.61161e-05	clk2b
ENSDARG00000104874	634.776	-0.393426	0.102088	0.000365784	fzd6
ENSDARG00000102914	774.533	0.217277	0.104269	0.0444246
ENSDARG00000035023	561.613	0.223846	0.0928977	0.0251083	khdc4
ENSDARG00000103670	595.389	-0.263017	0.0948745	0.00993048	cmc1
ENSDARG00000019747	35.6239	1.19785	0.366887	0.00145462	hsd3b2
ENSDARG00000021509	847.861	0.211389	0.0983543	0.0416153	tab2
ENSDARG00000090722	442.037	-0.996568	0.29011	0.000896296	leg1.1
ENSDARG00000063416	1321.91	0.203609	0.0869814	0.0318881	ptprk
ENSDARG00000025983	167.334	0.322057	0.14302	0.0218907	l3mbtl3
ENSDARG00000032571	282.06	0.334113	0.108795	0.00384583	il20ra
ENSDARG00000077029	2372.19	0.365282	0.115048	0.00277337	bub1
ENSDARG00000043856	10622.4	0.142073	0.0389486	0.00226983	amd1
ENSDARG00000012467	930.06	-0.287715	0.0745607	0.000498334	spint1b
ENSDARG00000037532	83.7605	-0.494413	0.18375	0.00695518	mcm3l
ENSDARG00000076945	2954.46	-0.137498	0.0547437	0.0390808	dsg2.1
ENSDARG00000001891	103.162	0.514504	0.152818	0.00133604	syt14b
ENSDARG00000021443	1209.76	0.169773	0.0715605	0.0388092	zfp36l1b
ENSDARG00000089556	154.63	-0.601576	0.243361	0.00971141	si:dkey-63j12.4
ENSDARG00000070757	33.7901	-2.87815	0.463229	9.35751e-09	si:ch211-182e10.4
ENSDARG00000096567	14.3371	0.732659	0.578383	0.0455485
ENSDARG00000019253	5774.07	-0.280718	0.084288	0.00259469	rhag
ENSDARG00000003681	8871.08	-0.159213	0.0419913	0.00126259	eif5
ENSDARG00000092770	14.2487	1.25036	0.571502	0.0143901	si:ch211-253p18.2
ENSDARG00000062335	672.968	-0.434682	0.11929	0.000667233	nudt14
ENSDARG00000021389	3999.81	0.153362	0.0547897	0.019286	jag2b
ENSDARG00000030107	3720.47	0.308601	0.0758749	0.000228918	syne2a
ENSDARG00000009689	4104.57	0.0995304	0.036094	0.0354565	daam1b
ENSDARG00000015611	245.401	0.306234	0.119423	0.0129868	rasl11b
ENSDARG00000040001	6924.13	0.147862	0.0628614	0.0491964	fryl
ENSDARG00000029388	51.0201	-0.552454	0.262613	0.0188384	si:dkey-90m5.4
ENSDARG00000070470	2320	0.165675	0.0572542	0.0142904	sh3rf1
ENSDARG00000042683	199.449	-1.23351	0.372261	0.00120315	si:dkey-15j16.3
ENSDARG00000042698	280.984	-4.81445	0.506261	1.02365e-19	si:dkey-15j16.6
ENSDARG00000004635	2632.07	0.151729	0.0495775	0.0110045	epha7
ENSDARG00000042978	92.2627	-0.54972	0.217151	0.00913891	cyp2p6
ENSDARG00000042990	341.269	-0.417666	0.101062	0.00013858	cyp2p10
ENSDARG00000043035	2806.65	-0.259706	0.0852752	0.00542474	capn3b
ENSDARG00000004111	174.86	-0.745397	0.144337	1.63938e-06	esr1
ENSDARG00000042231	138.297	-0.511056	0.139462	0.00057024	stx11b.2
ENSDARG00000029290	491.58	-0.299456	0.161006	0.0411313	stx11b.1
ENSDARG00000026629	1731.25	-0.1997	0.0628066	0.0053174	gmds
ENSDARG00000055412	322.027	-0.479004	0.154159	0.00269243	mylk4b
ENSDARG00000028664	382.567	-2.66467	0.219697	1.29051e-31	ahsa1a
ENSDARG00000013056	261.718	-0.240367	0.120412	0.0427383	itpk1a
ENSDARG00000021345	25.7851	-1.12581	0.425754	0.00660974	prph2lb
ENSDARG00000070434	401.217	-0.525063	0.123222	7.79976e-05	rhov
ENSDARG00000030844	778.483	0.378038	0.158558	0.0149379	klf11a
ENSDARG00000002847	288.635	-0.265116	0.108729	0.0207312	fndc1
ENSDARG00000015869	1716.26	-0.208451	0.0749297	0.0132845	slc22a16
ENSDARG00000096802	29.2676	-1.45442	0.422732	0.00090038	si:dkey-6f10.5
ENSDARG00000042055	814.426	-0.409863	0.0718562	1.56111e-07	niban1a
ENSDARG00000070052	190.754	-0.348434	0.15828	0.0214885	tdrd6
ENSDARG00000054150	655.143	-0.252867	0.0812614	0.00475729	cx23
ENSDARG00000007823	302.204	0.511123	0.148296	0.0010869	atf3
ENSDARG00000095457	25.7366	0.867671	0.428187	0.0184968
ENSDARG00000007869	2124.66	-0.171723	0.040499	0.000274055	ehd3
ENSDARG00000010059	925.48	0.153153	0.0640762	0.0437726	itpkb
ENSDARG00000004574	990.345	-0.195596	0.0861099	0.0375608	gtf3c2
ENSDARG00000010434	449.817	0.248639	0.109849	0.0276165	clu
ENSDARG00000076789	45.9556	0.439895	0.267313	0.0387294	cx32.2
ENSDARG00000041702	23.6968	0.737738	0.378106	0.0214885	rfx6
ENSDARG00000030530	303.116	-0.396918	0.09594	0.000143897	slc22a2
ENSDARG00000059233	90.5697	-0.822339	0.15129	4.48064e-07	runx2b
ENSDARG00000052625	449.091	-0.246441	0.0811713	0.00582226	fkbp1b
ENSDARG00000005394	1156.31	0.267895	0.120462	0.0273636	dnmt3aa
ENSDARG00000102744	1270.26	-0.471399	0.138308	0.00122855	mgst3a
ENSDARG00000099578	7.51018	2.23544	0.76113	0.0033211
ENSDARG00000067913	526.008	-0.182223	0.0848661	0.0492785	ints9
ENSDARG00000052178	5419.12	0.122869	0.0474071	0.0392251	eif2s1b
ENSDARG00000075765	186.21	-0.315284	0.119589	0.0109393	si:ch1073-287p18.1
ENSDARG00000024746	980.296	0.414273	0.123037	0.00148065	hsp90aa1.2
ENSDARG00000100209	5131.31	0.145445	0.0576036	0.0365111	prpf39
ENSDARG00000038432	2419.09	-0.703557	0.117758	2.80604e-08	actr10
ENSDARG00000100198	1233.01	0.148264	0.0599144	0.0388827	sncaip
ENSDARG00000091253	3557.13	0.266787	0.119953	0.027841	smyd1b
ENSDARG00000058553	825.003	0.373923	0.0833586	4.29179e-05	sprb
ENSDARG00000075299	136.838	-0.339098	0.157429	0.0236236	prxl2c
ENSDARG00000038518	2510.81	-0.196977	0.0573556	0.00280989	snap29
ENSDARG00000062707	202.117	0.455755	0.274301	0.0360849	plat
ENSDARG00000058454	4580.61	-0.159149	0.0514015	0.0097155	dynll1
ENSDARG00000076632	150.519	0.485748	0.212915	0.0151291	zdhhc12a
ENSDARG00000010572	1493.83	-0.318076	0.106447	0.00493471	slc25a25a
ENSDARG00000088825	26.0182	0.880529	0.363613	0.00972966	LOC100333880
ENSDARG00000098201	1446.28	0.142486	0.047727	0.0141862	mtmr3
ENSDARG00000079745	6153.12	-0.170843	0.072727	0.0361233	si:ch211-166a6.5
ENSDARG00000074441	143.125	-0.407075	0.269061	0.0448266	gp1bb
ENSDARG00000013843	1161.32	-0.184649	0.0545939	0.00339964	sept5a
ENSDARG00000017140	2972.17	-0.201007	0.0819261	0.0244508	zgc:63587
ENSDARG00000043701	352.546	0.412294	0.226372	0.0320622	gpd1a
ENSDARG00000034836	685.182	-0.281315	0.0903211	0.0042042	si:dkey-222n6.2
ENSDARG00000012534	234.953	0.287201	0.102544	0.00847409	slc6a6a
ENSDARG00000059001	1109.21	-0.928895	0.148602	6.39399e-09	pim2
ENSDARG00000093019	574.451	-0.374529	0.211221	0.0365111
ENSDARG00000058944	35.9203	-0.751814	0.323147	0.0116733	si:dkey-8e10.3
ENSDARG00000074168	5776.39	-0.311027	0.0583484	1.25026e-06	tasor2
ENSDARG00000043569	60.1713	0.452334	0.229335	0.0255084	LOC792944
ENSDARG00000043482	755.202	-0.284927	0.0802366	0.00126259	b3gnt3.1
ENSDARG00000094088	317.769	-0.260627	0.137395	0.0454322	si:ch211-229n2.7
ENSDARG00000005518	268.469	0.421039	0.0865998	8.16359e-06	slc5a9
ENSDARG00000039412	328.26	0.227104	0.102356	0.0337822	dmrta2
ENSDARG00000069283	1012.19	-0.190184	0.0755849	0.0249794	ercc8
ENSDARG00000019130	810.297	-0.1468	0.061482	0.0463773	plk2b
ENSDARG00000057365	316.372	-0.0425351	0.110936	0.00888132	elovl8b
ENSDARG00000043309	892.354	0.425753	0.0869163	6.86961e-06
ENSDARG00000062025	1086.31	0.224581	0.105732	0.0395114	cpox
ENSDARG00000010347	239.241	-0.420261	0.196084	0.0205926	acer1
ENSDARG00000069095	87.123	-0.463329	0.22733	0.0225853	gls2a
ENSDARG00000000690	1048.21	-0.16844	0.0743712	0.0483056	sypl2b
ENSDARG00000023861	155.817	-0.413144	0.142986	0.00497727	dnase1l1l
ENSDARG00000055759	3972.44	-0.160626	0.0702165	0.0487161	efhd2
ENSDARG00000006900	3007.58	-0.247232	0.0818351	0.00605234	impdh2
ENSDARG00000055835	193.311	0.340149	0.164862	0.0272624	slc26a6
ENSDARG00000036811	2471.85	-0.183471	0.0827215	0.0454907	ifrd2
ENSDARG00000042732	2710.25	-0.265082	0.0798138	0.00262166	tmem189
ENSDARG00000022139	36.8231	-1.93293	0.462757	9.15484e-05	ocstamp
ENSDARG00000020114	499.249	-0.36152	0.13099	0.00743213	slc20a1a
ENSDARG00000013492	708.323	0.199631	0.060151	0.00373558	zbtb34
ENSDARG00000069956	992.39	-0.238992	0.084614	0.0100766	pdlim2
ENSDARG00000090945	9.12198	-0.0499702	0.116394	0.0130447	si:ch211-170d8.8
ENSDARG00000002172	439.314	0.244909	0.0894053	0.0115837	aplnra
ENSDARG00000098108	92.4446	-0.36928	0.243425	0.0487172	dusp2
ENSDARG00000053509	243.919	0.511558	0.195133	0.00786083	kazald3
ENSDARG00000097262	35.8683	-1.07261	0.316455	0.00103625
ENSDARG00000001154	88.1207	-1.11515	0.17337	2.12947e-09	rimbp2
ENSDARG00000068217	739.503	-0.406998	0.0833269	7.42188e-06	stx2b
ENSDARG00000006137	216.682	0.583794	0.16303	0.000702923	star
ENSDARG00000115528	18.806	-0.0724605	0.138861	0.0472822
ENSDARG00000010933	40.0408	-0.927235	0.399963	0.0112122
ENSDARG00000016545	924.193	-0.248772	0.0895849	0.010557	zgc:154046
ENSDARG00000092243	108.563	-1.24541	0.541476	0.0108096
ENSDARG00000007323	2961.7	-0.186588	0.0737529	0.0239776	chmp4bb
ENSDARG00000027582	880.474	0.283936	0.141264	0.0349375	angptl7
ENSDARG00000077087	90.1458	0.368327	0.184782	0.0285526	LOC103908668
ENSDARG00000094996	10.0806	0.922162	0.708201	0.0441774	sult1st9
ENSDARG00000028275	1972.94	-0.265182	0.0934822	0.00904275	sult1st1
ENSDARG00000095734	19.7132	0.0627341	0.128519	0.0186473	pimr186
ENSDARG00000059960	703.451	0.143894	0.0590419	0.0456034	plch2a
ENSDARG00000007275	9194.18	0.124962	0.0415803	0.0156355	si:ch211-251b21.1
ENSDARG00000090171	109.865	1.82031	0.300587	1.79425e-08
ENSDARG00000073996	228.155	0.227899	0.106558	0.0376602	prickle3
ENSDARG00000073743	1201.35	0.152824	0.0555838	0.0217476	slc25a37
ENSDARG00000039225	4502.49	0.179629	0.0570382	0.00711668	vps13a
ENSDARG00000006577	708.084	-0.222746	0.0649714	0.00214058
ENSDARG00000098313	1085.86	-0.232935	0.0550332	0.000179593	nadka
ENSDARG00000098215	2539.78	0.172648	0.0708328	0.0337565	zgc:171572
ENSDARG00000103610	349.454	-0.466771	0.0820848	1.50075e-07	actr8
ENSDARG00000111110	467.637	-0.222399	0.0965533	0.0313035
ENSDARG00000103609	509.916	0.327466	0.101565	0.00277337	mib2
ENSDARG00000100805	151.654	-0.36907	0.175768	0.023796
ENSDARG00000104864	88.4441	0.437437	0.179422	0.0122913	klhdc2
ENSDARG00000103933	197.339	0.948093	0.167525	1.34341e-07
ENSDARG00000059083	611.61	0.301036	0.11058	0.00957254	ppp2r5ca
ENSDARG00000102761	357.793	0.398987	0.109721	0.000738933	zbtb42
ENSDARG00000090768	149.322	-0.81286	0.243796	0.00122888	zgc:173556
ENSDARG00000013669	654.75	-0.215691	0.0724841	0.00783106	napba
ENSDARG00000043797	4182.01	0.222859	0.0793995	0.0115673	cdc5l
ENSDARG00000075993	418.211	-0.629522	0.13257	1.00526e-05	clic5a
ENSDARG00000040258	121.685	-0.495141	0.189982	0.00815578	si:ch73-340m8.2
ENSDARG00000009949	283.265	-0.331119	0.131421	0.0129868	fndc4b
ENSDARG00000058782	126.097	0.65656	0.151479	5.60743e-05	si:ch73-242m19.1
ENSDARG00000079664	290.901	-0.329177	0.154442	0.025703	zgc:172341
ENSDARG00000102715	12.0074	1.26643	0.542562	0.0114719
ENSDARG00000058853	1332.45	0.229231	0.0482371	2.4655e-05	sash1b
ENSDARG00000029234	1123.8	0.154715	0.065494	0.045933	stxbp5b
ENSDARG00000091792	276.22	0.531774	0.121563	5.27276e-05	akap12a
ENSDARG00000027465	313.719	-0.205771	0.0975657	0.0464047	rmnd1
ENSDARG00000086256	276.972	0.4064	0.184643	0.0198029	si:ch211-236p5.2
ENSDARG00000086418	97.5005	0.869707	0.345084	0.00831911	si:ch211-236p5.3
ENSDARG00000104283	4535.18	0.142093	0.0390233	0.00247145	cdc42bpaa
ENSDARG00000044062	1903.53	0.19166	0.0536757	0.00202468	ctbp2a
ENSDARG00000109820	797.774	-0.317777	0.103533	0.00403907	npas3
ENSDARG00000103533	406.976	-0.250471	0.112481	0.0305352	clec14a
ENSDARG00000104125	180.806	0.547109	0.260779	0.0188837	ttc6
ENSDARG00000102138	399.669	0.274456	0.0837047	0.00281926	foxa1
ENSDARG00000103746	1302.78	0.245872	0.0756219	0.00345241	mapkbp1
ENSDARG00000013343	918.548	0.328157	0.0964338	0.00165461	kif26ba
ENSDARG00000075053	23.5723	-1.28024	0.402122	0.00177103	sccpdha.2
ENSDARG00000058117	372.899	0.257638	0.0839748	0.0051779	snap25b
ENSDARG00000006235	1849.79	-0.215676	0.0925087	0.0297562	brms1la
ENSDARG00000079636	1410.54	-0.175753	0.0572277	0.00870146	fam177a1
ENSDARG00000075400	363.103	0.240711	0.109184	0.031927	fbxo33
ENSDARG00000075759	1113.89	0.346137	0.13674	0.0122235	samd4a
ENSDARG00000057903	8060.75	-0.411239	0.0664957	1.24404e-08	si:ch211-266g18.10
ENSDARG00000075905	177.606	-0.783175	0.1936	0.000140414	si:ch211-266g18.9
ENSDARG00000096867	900.939	0.157854	0.064461	0.0377276	clmn
ENSDARG00000005232	1639.88	-0.170035	0.0665036	0.027535	ccdc85ca
ENSDARG00000017569	864.656	-0.289468	0.0736486	0.000394712	reep3a
ENSDARG00000023318	419.309	-0.264516	0.10807	0.0188894	fmn2a
ENSDARG00000003706	580.619	0.383742	0.0858161	4.41873e-05	ryr2b
ENSDARG00000097693	110.771	0.505359	0.145447	0.00100026	si:ch211-248a14.8
ENSDARG00000022832	535.346	-0.626383	0.172932	0.000600441	bnip4
ENSDARG00000061773	191.522	-0.427212	0.127289	0.0015016	neurl1ab
ENSDARG00000061758	395.083	0.335785	0.0831519	0.000227994	sh3pxd2ab
ENSDARG00000077979	173.626	0.370798	0.195408	0.0318574	tmem26a
ENSDARG00000003998	182.892	-0.345641	0.122541	0.00663048	phyhipla
ENSDARG00000056292	407.449	0.31933	0.139129	0.0203064	vsx1
ENSDARG00000008757	1634.39	-0.179344	0.0488414	0.0016329	entpd6
ENSDARG00000039697	171.603	0.847173	0.161613	1.10354e-06	shtn1
ENSDARG00000021916	364.396	0.236817	0.0903864	0.0154841	vax1
ENSDARG00000056535	515.435	-0.386689	0.141363	0.0073106	pla2g4f.1
ENSDARG00000009046	278.837	0.474357	0.112104	9.031e-05	nphp1
ENSDARG00000043406	863.853	-0.307189	0.0710189	9.50394e-05	slc8a1b
ENSDARG00000117493	81.999	-0.396252	0.272751	0.0480153
ENSDARG00000056836	10952.4	-0.265249	0.0736848	0.00110567	si:ch211-125o16.4
ENSDARG00000007918	1512.2	-0.431825	0.0674624	3.37424e-09	ttc27
ENSDARG00000056922	1155.21	0.234625	0.0616993	0.00076938	ltbp1
ENSDARG00000077864	271.509	0.237815	0.106335	0.0308996	rasgrp3
ENSDARG00000075263	56.6609	0.733034	0.282955	0.00750162	ankrd1a
ENSDARG00000043586	15.3336	0.778833	0.456415	0.0296006	fas
ENSDARG00000071021	262	-0.520215	0.135621	0.000325092	papss2a
ENSDARG00000043643	2362.31	0.117615	0.0431565	0.0312427	ehbp1
ENSDARG00000094992	720.022	0.211773	0.0594165	0.00177389	otx1
ENSDARG00000071347	683.259	-0.596513	0.183066	0.0016826	aftphb
ENSDARG00000063553	1948.58	-0.199597	0.0539105	0.00126899	rlf
ENSDARG00000044090	2232.57	-0.243546	0.0601281	0.000314814	zmpste24
ENSDARG00000044093	30980.5	-0.123132	0.0353569	0.00440809	rpl13a
ENSDARG00000044102	716.432	-0.258191	0.0736214	0.00169411	znf593
ENSDARG00000097465	348.389	-0.365187	0.123982	0.00481273	trmt61b
ENSDARG00000021220	1442.71	-0.142142	0.0573116	0.040695	hmgcl
ENSDARG00000002401	1315.12	-0.180709	0.0760399	0.0349322	gale
ENSDARG00000077788	853.669	0.248519	0.0778618	0.00395599	arhgef10
ENSDARG00000059259	8462.63	-0.119082	0.0462324	0.0446364	pabpc4
ENSDARG00000001463	554.83	-0.278507	0.0920121	0.00522595	tdh2
ENSDARG00000022995	8120.03	-0.130936	0.0343762	0.00157294	clic4
ENSDARG00000074428	149.576	0.75241	0.14746	2.12536e-06	hhat
ENSDARG00000044144	3175.58	-0.114415	0.0406654	0.0267957	wapla
ENSDARG00000087749	1319.54	-0.449613	0.0631025	3.48586e-11	ccser2a
ENSDARG00000076462	328.996	-0.316409	0.0909146	0.00136859	ndnfl
ENSDARG00000061207	865.586	0.574241	0.0965838	3.52169e-08	ttc7b
ENSDARG00000074726	678.258	-0.329684	0.0621158	1.16879e-06	nrde2
ENSDARG00000033437	1110.71	0.142364	0.0563402	0.0371148	rps6ka1
ENSDARG00000079233	1964.35	-0.245325	0.0463201	1.36121e-06	si:ch211-160f23.5
ENSDARG00000054823	2119.93	0.289687	0.0564504	3.51504e-06	id3
ENSDARG00000055270	115.323	-0.648992	0.29206	0.0144721	si:ch1073-358c10.1
ENSDARG00000053773	164.377	0.621789	0.161668	0.00028905	vgll2b
ENSDARG00000097478	9147.34	0.189884	0.0473527	0.000464546	qkia
ENSDARG00000054122	866.68	-0.239687	0.0841863	0.00924496	tmem30b
ENSDARG00000023999	2350.76	0.201626	0.044615	8.42581e-05	heatr5a
ENSDARG00000028804	206.06	-1.09761	0.186261	3.86486e-08	ankrd9
ENSDARG00000020239	1168.16	-0.699315	0.124596	1.8092e-07	lpin1
ENSDARG00000097985	18.1825	1.50948	0.482329	0.00202468
ENSDARG00000073962	659.823	-0.269159	0.107155	0.0163135	ccdc32
ENSDARG00000042853	1898.83	-0.167639	0.0718975	0.0444552	ivd
ENSDARG00000042856	593.845	-0.18924	0.0720714	0.0206754	itpka
ENSDARG00000110320	114.38	-0.761883	0.263018	0.00367467	si:dkey-13p1.4
ENSDARG00000090753	214.127	0.728004	0.241864	0.00289836	si:dkey-13p1.3
ENSDARG00000013794	318.914	0.349352	0.0973011	0.000924994	klf11b
ENSDARG00000023323	15929	-0.128048	0.0369941	0.0042042	ywhaqb
ENSDARG00000061405	383.05	0.418142	0.136283	0.00326299	eva1a
ENSDARG00000055133	17724	-0.149323	0.0438021	0.00351635	cenpf
ENSDARG00000000837	834.397	-0.275823	0.0991901	0.0112256	snx9a
ENSDARG00000091471	237.472	-0.26372	0.127425	0.0344974	ect2l
ENSDARG00000012874	1389.78	-0.272014	0.0723261	0.000704801	snap23.1
ENSDARG00000089076	1352.86	0.199947	0.0479969	0.000262033	gphna
ENSDARG00000006272	1424.28	0.154219	0.0662463	0.0484473	mpp5a
ENSDARG00000117724	45.3759	-2.37501	0.441834	5.25649e-07
ENSDARG00000042141	516.918	0.273341	0.100251	0.0109231	myo6b
ENSDARG00000011141	4786.32	-0.202576	0.0421919	2.41996e-05	dpysl5a
ENSDARG00000076501	723.316	-0.168217	0.0689375	0.0321709	asxl2
ENSDARG00000053896	213.612	-0.913896	0.229336	0.000168945	slc30a1b
ENSDARG00000060594	4837.3	0.162824	0.06151	0.0257105	hadhab
ENSDARG00000091548	2450.51	-0.207594	0.0594969	0.00228763	stard9
ENSDARG00000015425	229.235	-0.488529	0.140768	0.00104239	slc24a4a
ENSDARG00000029668	1396.14	0.299049	0.069074	9.38166e-05	crim1
ENSDARG00000053301	683.305	0.28719	0.14185	0.0341743	insm1b
ENSDARG00000079753	650.349	-0.214143	0.0915212	0.0303479	kiz
ENSDARG00000089717	453.04	-0.349744	0.179049	0.0318202	qpct
ENSDARG00000053571	456.516	-0.322663	0.135252	0.01677	adob
ENSDARG00000101112	57.8539	0.638381	0.20789	0.00268718	LOC100535468
ENSDARG00000030357	40.0097	1.20061	0.344902	0.000812415	zgc:66313
ENSDARG00000029045	1348.73	0.153991	0.0644507	0.0435101	peli2
ENSDARG00000076362	532.218	-0.23578	0.0872718	0.0131598	tmem260
ENSDARG00000011235	1640.94	0.1538	0.0629704	0.0393662	otx2b
ENSDARG00000031533	245.519	-0.256198	0.1094	0.0233736	ap5m1
ENSDARG00000074556	136.701	0.69103	0.235385	0.00352422	ganc
ENSDARG00000041864	3590.59	-0.164828	0.0609227	0.0206271	capn3a
ENSDARG00000016651	19194.2	-0.573302	0.0811017	2.45929e-11	znf106a
ENSDARG00000040192	510.512	0.371939	0.108075	0.00134015	nenf
ENSDARG00000026335	120.468	-0.377899	0.166055	0.0178795	susd4
ENSDARG00000052917	1792.87	-0.534975	0.138244	0.000293264	si:ch211-202f3.3
ENSDARG00000060021	371.267	-0.339946	0.105129	0.00247546	vcpkmt
ENSDARG00000052942	720.173	0.474953	0.131667	0.000713981	aspg
ENSDARG00000015016	2917.26	0.210204	0.0493931	0.000193446	kif26ab
ENSDARG00000077712	11.7883	-1.1445	0.490702	0.0121173
ENSDARG00000060126	202.155	-0.36259	0.205187	0.0374738	acyp1
ENSDARG00000087251	477.195	-0.398642	0.111547	0.000896296	si:ch73-50f9.4
ENSDARG00000098733	2272.17	0.175849	0.0757165	0.0402678	pxdn
ENSDARG00000020077	1053.13	0.206229	0.0656918	0.00582683	nol10
ENSDARG00000027279	871.266	0.215716	0.082317	0.0176313	numb
ENSDARG00000111290	139.416	-0.756621	0.156552	6.86961e-06	erg28
ENSDARG00000014230	4703.06	0.169431	0.0603156	0.0166059	dlst
ENSDARG00000098711	15.8983	1.02703	0.496018	0.0176801
ENSDARG00000099274	146.584	0.38227	0.186638	0.0255208	atxn3
ENSDARG00000099534	300.39	0.516567	0.147528	0.000924994	LOC100329344
ENSDARG00000101180	2603.33	0.40324	0.129376	0.00306846	mcm7
ENSDARG00000103985	46.4549	0.561834	0.342612	0.0338987	spry1
ENSDARG00000101385	298.548	-0.386163	0.178655	0.0201923	f8
ENSDARG00000089368	522.643	-0.297575	0.0825856	0.00102225	hopx
ENSDARG00000100482	374.239	0.288035	0.147288	0.037432	pmt
ENSDARG00000091043	388.283	-0.295893	0.134431	0.0249794	pcdh2ab6
ENSDARG00000109337	2018.56	0.131978	0.0531901	0.0449909	nanos1
ENSDARG00000071304	378.859	0.383462	0.0843306	3.2658e-05	tbc1d2
ENSDARG00000079009	14572	-0.351985	0.218118	0.0448266	abca1b
ENSDARG00000041607	1367.6	-0.294604	0.124954	0.0193855	eif4ebp3l
ENSDARG00000040881	1009.02	-0.157409	0.0679957	0.0479321	hnrnph1
ENSDARG00000078685	757.546	-0.200136	0.0590374	0.00265254	rufy1
ENSDARG00000063095	4136.51	-0.215866	0.0735631	0.00971141	ctsf
ENSDARG00000078572	4860.52	-0.183905	0.0659761	0.0154865	stox2b
ENSDARG00000003693	3435.41	0.205484	0.0644987	0.0051779	hars
ENSDARG00000022813	21.5645	1.14662	0.328777	0.000879398	dnd1
ENSDARG00000090986	2081.92	0.284713	0.0793833	0.00117007	si:dkeyp-115e12.6
ENSDARG00000058579	109.8	-0.588105	0.237675	0.00971705	si:ch211-274f20.2
ENSDARG00000029296	1351.69	-0.253009	0.0585917	0.000116526	nexmifb
ENSDARG00000077169	136.771	-1.12395	0.21109	7.27386e-07	si:ch211-153b23.4
ENSDARG00000071868	2338.28	-0.161035	0.0510191	0.00783759	znf711
ENSDARG00000103917	3677.83	-0.15721	0.0570902	0.0207558	znf185
ENSDARG00000100366	523.506	-0.435752	0.144906	0.00357146
ENSDARG00000104453	1149.26	0.139927	0.0538502	0.0328247	flt4
ENSDARG00000102874	2383.54	-0.250848	0.0513235	1.11279e-05	immt
ENSDARG00000091029	1014.24	0.209059	0.0643988	0.00434069	phox2bb
ENSDARG00000074617	279.643	0.249262	0.110075	0.0275652	wfs1b
ENSDARG00000098415	275.035	-0.0626172	0.128026	0.0285847
ENSDARG00000053684	20225.6	-0.681072	0.295895	0.0129868	aldob
ENSDARG00000089019	124.49	-0.719428	0.224518	0.0017849	si:ch211-175m2.5
ENSDARG00000037421	111.863	0.419166	0.173069	0.0129864	egr1
ENSDARG00000025465	403.166	0.243392	0.104366	0.0258688	spon2a
ENSDARG00000079122	548.523	0.276848	0.0864554	0.00336433	tmx2a
ENSDARG00000003699	2816.54	-0.222813	0.0862441	0.016377	atp7a
ENSDARG00000087538	1726.07	-0.158609	0.0490021	0.00648065	kif3a
ENSDARG00000104651	108.813	0.29855	0.151534	0.0354903	msx2a
ENSDARG00000105348	29.7406	0.798735	0.281569	0.00445826	si:ch211-277c7.7
ENSDARG00000076779	3514.08	0.189005	0.0556032	0.00329227	fam13b
ENSDARG00000056627	1378.94	0.499786	0.109496	2.58277e-05	cxcl14
ENSDARG00000061918	4157.66	-0.381063	0.119585	0.00241368	cplx2
ENSDARG00000088439	529.451	0.524254	0.161065	0.00183948	gm2a
ENSDARG00000071586	19524	-0.206201	0.0507868	0.000469827	tgfbi
ENSDARG00000053668	16073.6	-0.0720273	0.0258501	0.0411047	stag2b
ENSDARG00000032116	262.982	-0.306117	0.108265	0.00714138	cnot7
ENSDARG00000074255	705.692	0.212155	0.100616	0.0441368	micu3b
ENSDARG00000016058	642.011	-0.157337	0.0685225	0.0491964	fibpa
ENSDARG00000015649	1374.21	0.211271	0.0841241	0.0223846	rap2c
ENSDARG00000105416	12.1677	2.47646	0.829927	0.00279218	adgrg4a
ENSDARG00000099621	541.307	0.222662	0.095972	0.0295374
ENSDARG00000035056	1102.83	0.166064	0.0584572	0.0160221	fgf13a
ENSDARG00000098466	2394.26	-0.163292	0.0506465	0.00571228	ube2a
ENSDARG00000102048	318.257	-0.528264	0.097486	5.57116e-07	slc25a43
ENSDARG00000087152	146.869	-0.377813	0.179526	0.023796	sowahd
ENSDARG00000026017	125.414	1.26172	0.254492	3.70691e-06	xpnpep2
ENSDARG00000075421	442.352	-0.230018	0.0968361	0.0245188	pttg1
ENSDARG00000060199	632.495	0.227098	0.073371	0.00552175	mrpl18
ENSDARG00000097938	26.3403	0.796423	0.641699	0.0422513	asb5a
ENSDARG00000006865	1619.47	-0.203049	0.098816	0.0483909	glra4a
ENSDARG00000077012	1073.99	0.244172	0.0786581	0.00508742	eif4ea
ENSDARG00000074535	102.14	0.325924	0.158053	0.028965	si:ch211-170a17.1
ENSDARG00000068264	165.614	0.228127	0.114561	0.0472737	grhpra
ENSDARG00000101188	164.202	0.380869	0.141988	0.00839493	LOC570939
ENSDARG00000075727	143.168	-0.330746	0.168098	0.0317143	map1lc3cl
ENSDARG00000078423	388.299	0.258404	0.089367	0.00786083	zgc:194285
ENSDARG00000007576	15339	-0.276556	0.054499	4.71245e-06	crybb1l1
ENSDARG00000040190	3705.36	-0.314276	0.0792041	0.00030887	qdpra
ENSDARG00000005482	4184.08	0.117034	0.0407091	0.0231471	rapgef2
ENSDARG00000038835	4390.93	-0.118922	0.0367283	0.0112936	ppid
ENSDARG00000100772	51.0199	0.525977	0.285245	0.0276094	LOC110440212
ENSDARG00000099923	1652.42	-0.26907	0.12417	0.0301411	zgc:154054
ENSDARG00000104945	1047.12	-0.21128	0.0629546	0.00310367	sncb
ENSDARG00000103046	1292.36	0.170298	0.0682689	0.0311217	rest
ENSDARG00000104596	199.412	0.448706	0.164133	0.00673315	ston1
ENSDARG00000093448	1253.51	-0.243125	0.117902	0.0390182	mpc1
ENSDARG00000025605	1237.93	0.126342	0.0499415	0.0430583	nvl
ENSDARG00000113766	22.3591	1.15021	0.338897	0.00108242
ENSDARG00000039832	560.046	-1.24794	0.312536	0.000153947	gsta.2
ENSDARG00000090228	761.157	-0.269442	0.133531	0.0365388	gsta.1
ENSDARG00000074919	554.613	-0.616619	0.0921715	4.91957e-10
ENSDARG00000008502	2118.6	-0.25985	0.0570967	4.93884e-05	pno1
ENSDARG00000025320	326.413	0.240639	0.122141	0.0456572
ENSDARG00000078309	513.605	0.323115	0.115798	0.00760604	fam83b
ENSDARG00000075730	225.837	0.307041	0.169957	0.0423187	dnph1
ENSDARG00000101175	1312.43	0.194911	0.0517728	0.00111069	mcu
ENSDARG00000077828	688.512	-0.285793	0.14982	0.0397255	slc29a3
ENSDARG00000012078	11568.1	0.146958	0.0399366	0.00239729	meis1b
ENSDARG00000061714	167.56	-0.527818	0.140321	0.000394712	si:dkey-45k15.1
ENSDARG00000057881	168.604	0.916814	0.272515	0.00112808	si:dkey-33c12.3
ENSDARG00000069865	15.1786	1.14272	0.555845	0.0176017	grxcr1b
ENSDARG00000092071	139.201	-0.634166	0.159206	0.000179593	si:ch211-117n7.6
ENSDARG00000028228	5839.89	0.162749	0.0533724	0.0101941	zbtb18
ENSDARG00000101339	119.78	0.608167	0.170168	0.000712413
ENSDARG00000002071	2202.87	-0.252305	0.060919	0.000220219	adss2
ENSDARG00000038473	3193.83	-0.150279	0.0388212	0.00114091	ube2d3
ENSDARG00000039535	22.5317	-0.75102	0.459864	0.0308689	dapp1
ENSDARG00000057075	421.774	-0.211856	0.0854442	0.0238486	lamtor3
ENSDARG00000103595	35.1378	-0.724633	0.311766	0.0119563	sfxn5a
ENSDARG00000018492	2204.05	0.331556	0.0763009	7.94632e-05	znf503
ENSDARG00000078918	329.509	-0.752605	0.426056	0.0250813	comtd1
ENSDARG00000074597	2000.7	0.151738	0.0494136	0.0105572	lzts2a
ENSDARG00000038639	733.392	-0.380527	0.133687	0.00582226	elovl6l
ENSDARG00000030967	1185.97	0.156706	0.0667487	0.0461075	si:ch211-51a6.2
ENSDARG00000076843	458.95	0.458837	0.154453	0.00388168	si:dkey-174i8.1
ENSDARG00000093584	4151.6	-0.454765	0.0830435	4.42282e-07	zgc:193505
ENSDARG00000094974	281.852	-0.211936	0.101276	0.0439708
ENSDARG00000079473	1068.03	0.237794	0.0881677	0.0145309	map3k21
ENSDARG00000003217	1384.95	-0.143111	0.055011	0.028933	urb2
ENSDARG00000034605	174.461	0.491334	0.167251	0.00394209	zgc:153169
ENSDARG00000029928	1254.64	-0.207871	0.0522102	0.000478066	ap3m1
ENSDARG00000015576	185.835	0.285772	0.112465	0.0146262	itprip
ENSDARG00000061413	1475.47	-0.117378	0.0450243	0.0385651	sec23ip
ENSDARG00000055276	321.338	-0.480753	0.133851	0.0007289	rel
ENSDARG00000039406	749.098	-0.38625	0.0984999	0.000300129	prom2
ENSDARG00000033327	3256.21	0.141781	0.0368844	0.00133262	unc5b
ENSDARG00000037116	1619.62	-0.151615	0.0456169	0.00548502	cxcl12a
ENSDARG00000075612	1888.49	-0.121871	0.0430829	0.022571	ercc6
ENSDARG00000013763	2840.44	0.192611	0.0866828	0.041671	rrbp1a
ENSDARG00000060320	864.802	0.15734	0.0565391	0.0192082	dcaf5
ENSDARG00000060506	1174.03	0.19093	0.0733946	0.0216769	sos2
ENSDARG00000102517	95.7951	0.44497	0.218577	0.0233736	crtac1b
ENSDARG00000039082	1570.43	0.130374	0.0510228	0.0360849	zgc:123010
ENSDARG00000014101	956.973	0.501149	0.116749	7.79976e-05	pyroxd2
ENSDARG00000039095	170.854	0.233255	0.12145	0.0492785	nkx2.3
ENSDARG00000068934	655.298	-0.333446	0.199702	0.0448107	cyp1b1
ENSDARG00000075570	5768.1	-0.127512	0.0415012	0.0128646	ide
ENSDARG00000093304	187.156	-0.437638	0.134142	0.00192102
ENSDARG00000010400	2403.06	-0.167786	0.0583853	0.0147062	lrrfip2
ENSDARG00000007561	163.006	0.550186	0.18559	0.00357146	cdh23
ENSDARG00000052833	2225.76	0.151715	0.051979	0.0152724	zfand3
ENSDARG00000103245	29.6606	0.787342	0.312185	0.00831911
ENSDARG00000039750	126.889	0.538843	0.16475	0.0016771	ldlrap1b
ENSDARG00000058115	9686.8	0.137556	0.0372295	0.00213482	fgfr2
ENSDARG00000101289	10050.6	-0.0984896	0.0355386	0.0318692	slc29a1a
ENSDARG00000074695	691.482	-0.284447	0.135515	0.0308339	mertka
ENSDARG00000075165	1139.19	-0.232601	0.0643688	0.00135422	zc3h6
ENSDARG00000032435	1548.94	0.312322	0.082324	0.000563873	itga9
ENSDARG00000103163	664.863	-0.205561	0.0773503	0.0169501	tomm20a
ENSDARG00000117034	78.4262	0.697009	0.269054	0.00747192
ENSDARG00000023627	235.725	0.457467	0.204616	0.0168388	ggps1
ENSDARG00000111743	27.2114	0.716623	0.561746	0.0425989
ENSDARG00000059349	269.646	-0.618345	0.134848	2.05378e-05	homer2
ENSDARG00000067520	192.613	-0.558692	0.163853	0.00113892	zgc:158482
ENSDARG00000092774	263.337	-1.28364	0.108513	3.72529e-30	tars3
ENSDARG00000105288	2346.54	0.166211	0.0653891	0.0293586
ENSDARG00000103607	549.37	0.252425	0.119656	0.035115	wtip
ENSDARG00000099663	2225.18	0.176162	0.0716856	0.0317143	cox5ab
ENSDARG00000104637	536.794	0.350822	0.141671	0.0134208	fam219b
ENSDARG00000019081	272.994	0.383666	0.104468	0.000671536	zgc:101723
ENSDARG00000103007	32152	0.151322	0.0632479	0.0463331	rps3
ENSDARG00000098534	76.5812	-0.794617	0.225774	0.00076292
ENSDARG00000094185	85.716	-0.483754	0.197256	0.0112459
ENSDARG00000098096	281.896	-0.447976	0.145241	0.00297137
ENSDARG00000092903	44.6928	1.05903	0.252439	8.59023e-05	zgc:153317
ENSDARG00000061763	146.48	0.52443	0.161524	0.00183019	spata5l1
ENSDARG00000069654	523.218	0.24594	0.106817	0.0269815	ppp6r2b
ENSDARG00000113899	1418.44	-0.136832	0.0499394	0.0249794	zgc:77650
ENSDARG00000093936	97.7599	-1.47186	0.30276	5.52333e-06
ENSDARG00000058285	387.27	-0.414688	0.104832	0.000252784	cpt1b
ENSDARG00000063186	21.3233	0.861995	0.580548	0.0345772	si:ch211-220f12.4
ENSDARG00000042249	1333.81	0.160768	0.0631342	0.0306677	si:ch211-220f12.1
ENSDARG00000042214	182.986	-0.368137	0.130979	0.00659407	tmem243a
ENSDARG00000014215	264.783	0.342735	0.191476	0.0387368	cdh13
ENSDARG00000008748	3690.45	-0.221508	0.0845633	0.0163574	ube2na
ENSDARG00000057218	789.367	-0.196732	0.0699354	0.0117059	tbc1d15
ENSDARG00000041599	784.374	-0.264464	0.100555	0.0133756	zgc:91860
ENSDARG00000007753	157.061	0.613448	0.148131	0.000109358	cpne2
ENSDARG00000041631	1024.06	-0.180502	0.0659192	0.0176991	psme3ip1
ENSDARG00000101438	810.495	-0.232856	0.0597503	0.000563873	lonp2
ENSDARG00000016337	707.348	-0.320718	0.0764339	0.000139291	lctlb
ENSDARG00000015476	139.427	-0.393014	0.278733	0.0493453	iqch
ENSDARG00000062350	383.225	-0.262999	0.093884	0.00926323	synm
ENSDARG00000069368	125.436	-0.285314	0.142548	0.0340615	nrn1la
ENSDARG00000092527	23.3872	3.39675	0.723997	1.13488e-05
ENSDARG00000031756	829.701	0.166308	0.0627626	0.0237311	mef2aa
ENSDARG00000068128	251.194	-0.424672	0.107222	0.000227994	ppp1r15b
ENSDARG00000022437	106.433	-1.1939	0.228828	1.16879e-06	cd81b
ENSDARG00000093764	49.7458	-0.0770141	0.146626	0.027954
ENSDARG00000040582	73.9003	0.389058	0.263197	0.0482551	c18h3orf33
ENSDARG00000008140	252.472	0.31975	0.142841	0.0221987	kcnab1a
ENSDARG00000067741	1793.93	-0.13985	0.0578054	0.046415	itpkcb
ENSDARG00000068406	674.889	0.190054	0.0731484	0.0214823	six5
ENSDARG00000040452	1701.65	-0.135939	0.051364	0.0328247	fam214a
ENSDARG00000055357	680.699	0.2907	0.121143	0.0189772	leo1
ENSDARG00000078775	1196.94	0.20652	0.0626707	0.00364635	rasa2
ENSDARG00000061328	11209	1.56151	0.0762404	2.14818e-90	cdon
ENSDARG00000020454	5448.72	-0.219877	0.0681689	0.00423163	psmd8
ENSDARG00000040362	1625.73	-0.157362	0.0592843	0.0244474	ehd2b
ENSDARG00000020405	1748.72	-0.128337	0.0526633	0.0492353	napab
ENSDARG00000034941	140.84	-0.528613	0.133571	0.000220219	si:dkey-224e22.2
ENSDARG00000102234	955.426	-0.413969	0.0805698	2.23757e-06	si:ch211-71n6.4
ENSDARG00000017058	1054.02	0.271808	0.0667758	0.000259965	large2
ENSDARG00000074750	1647.52	0.167192	0.0573106	0.0143814	qser1
ENSDARG00000092624	521.463	-0.215347	0.0847581	0.0195007
ENSDARG00000054632	1696.12	0.125384	0.0465229	0.0313035	fli1a
ENSDARG00000088484	239.801	-0.522813	0.192709	0.00656739	kcnj1a.6
ENSDARG00000089060	186.572	-0.556419	0.269295	0.0195007	kcnj1a.5
ENSDARG00000090635	132.99	-0.503781	0.306484	0.0344974	kcnj1a.4
ENSDARG00000086248	147.929	-0.681514	0.22206	0.00257076	kcnj1a.3
ENSDARG00000103032	790.023	0.188063	0.0790356	0.0332905	rap2b
ENSDARG00000103288	423.359	0.238337	0.111639	0.0359547	si:cabz01113374.3
ENSDARG00000011777	1400.68	0.276156	0.116738	0.0209249
ENSDARG00000098674	685.474	0.399582	0.121796	0.00202468	ppfia1
ENSDARG00000071877	963.528	-0.230754	0.0815529	0.0103443	dhrs7cb
ENSDARG00000102081	2699.72	0.162355	0.0652641	0.0335683	mprip
ENSDARG00000099069	541.903	-0.191435	0.0712707	0.0180536	bsk146
ENSDARG00000059139	46.4106	-1.2996	0.456449	0.00389408	wfikkn2b
ENSDARG00000021372	2279.65	-0.135408	0.0493406	0.0231169	tob1b
ENSDARG00000107441	410.771	0.281119	0.144781	0.0401514	tanc2b
ENSDARG00000034470	21621.1	0.237446	0.0977712	0.0223846	aldoab
ENSDARG00000002956	204.419	-0.60501	0.231447	0.00731528	si:dkey-32n7.4
ENSDARG00000096587	19.9535	0.641728	0.519418	0.0468596
ENSDARG00000023110	620.111	0.164869	0.0622424	0.0242658	mapk7
ENSDARG00000063347	85.1909	0.683964	0.292236	0.0117368	trpm4b3
ENSDARG00000090895	4112.98	0.204243	0.0486389	0.000232046	kansl1a
ENSDARG00000099954	1516.23	-0.229279	0.0839201	0.012752	plekhm1
ENSDARG00000002487	1554.65	-0.206641	0.0968522	0.0425989	noc3l
ENSDARG00000079166	348.128	-0.963454	0.126019	6.17581e-13	ace
ENSDARG00000031616	131.525	-0.543321	0.436766	0.0465262	g6pca.1
ENSDARG00000013721	2062.55	-1.54125	0.233359	8.49345e-10	g6pca.2
ENSDARG00000031702	704.232	-0.367638	0.0997434	0.000670004	prkg1b
ENSDARG00000104687	992.163	0.429316	0.174605	0.0115837	slc16a9b
ENSDARG00000079939	4440.13	0.269367	0.0990762	0.0109464	jmjd1cb
ENSDARG00000013079	1566.04	-0.148907	0.0512919	0.0160052	tubgcp2
ENSDARG00000018418	391.657	-0.321823	0.115371	0.00767816	pth3r
ENSDARG00000026294	2548.76	0.114103	0.0341037	0.00756356	erbb2
ENSDARG00000099986	329.512	0.233651	0.0918317	0.0183469	si:ch211-207i20.2
ENSDARG00000057417	96.7629	0.728209	0.315211	0.0119563	nudt13
ENSDARG00000024560	705.243	-0.205713	0.0931483	0.038927	slc4a1b
ENSDARG00000096505	27.3572	-0.687429	0.311651	0.0157306
ENSDARG00000091150	46873.7	-0.201914	0.0315986	6.99929e-09	mki67
ENSDARG00000020041	1483.48	-0.199502	0.0561341	0.00195707	vps35l
ENSDARG00000057138	474.543	-0.173233	0.0738064	0.0409691	zgc:174164
ENSDARG00000016457	281.342	0.235655	0.120536	0.0483557	irf9
ENSDARG00000045123	1306.18	-0.281909	0.0481698	1.02647e-07	oplah
ENSDARG00000002589	30634.9	-0.272474	0.081276	0.00204978	mylpfb
ENSDARG00000007906	34.3049	1.21861	0.308603	0.000195819	lrp2b
ENSDARG00000076192	886.793	-0.307479	0.126917	0.0164442	ankrd1b
ENSDARG00000040110	4403.74	-0.196459	0.0518944	0.00107926	kif20bb
ENSDARG00000075527	848.791	1.05805	0.315338	0.0011152	zgc:174154
ENSDARG00000096618	12.6461	0.957582	0.544504	0.0275935
ENSDARG00000056600	2624.05	-0.212047	0.0885195	0.0267299	papss2b
ENSDARG00000022817	725.978	-0.708564	0.125585	1.56111e-07	pvalb3
ENSDARG00000056045	389.791	-0.346282	0.150474	0.0183139	si:ch73-139e5.4
ENSDARG00000007294	17180.5	-0.160122	0.0379491	0.000304239	aco2
ENSDARG00000045153	85.0866	2.22511	0.482075	1.4365e-05	slc16a8
ENSDARG00000088307	480.387	0.313811	0.0972219	0.00279183	mrtfba
ENSDARG00000017367	190.112	0.299321	0.129726	0.0211405	rhbdf1b
ENSDARG00000045143	641.209	-0.465855	0.201605	0.0145115	hbbe2
ENSDARG00000096700	45.0684	2.4788	0.477197	1.213e-06
ENSDARG00000104629	110.913	2.05177	0.342358	2.29646e-08	LOC103911912
ENSDARG00000055381	2376.65	0.120581	0.0422686	0.023392	bambia
ENSDARG00000015050	18166.1	-0.0996007	0.0378515	0.0464047	calm2b
ENSDARG00000021806	1462.87	0.140381	0.0580738	0.0470209	zfp36l2
ENSDARG00000101074	13475.5	-0.147508	0.047365	0.00980533	glud1b
ENSDARG00000078696	1089.48	0.284308	0.0923124	0.00445826	synpo2lb
ENSDARG00000079457	713.985	-0.176475	0.0614549	0.0133756	faap100
ENSDARG00000030472	235.331	0.299584	0.103144	0.0064321	slc16a5a
ENSDARG00000061311	944.867	-0.138777	0.0524389	0.0306677	znf438
ENSDARG00000054023	296.54	-0.254655	0.115503	0.0301595	ttll6
ENSDARG00000026513	823.764	0.131915	0.0516014	0.0390808	hoxb6b
ENSDARG00000096637	45.9711	-0.488656	0.290094	0.0341999
ENSDARG00000054707	4163.84	-0.125605	0.0474376	0.0341358	dhx8
ENSDARG00000020876	1854.76	-0.203813	0.0605712	0.00332014	pdk2a
ENSDARG00000012981	1290	-0.214319	0.0696616	0.00642659	osbpl7
ENSDARG00000070041	13.9582	1.0608	0.654197	0.0297562	zgc:153920
ENSDARG00000090526	64.2182	0.515825	0.208898	0.0108096	zgc:158404
ENSDARG00000091836	488.358	-0.286129	0.0847069	0.00190931	casp7
ENSDARG00000009341	6382.15	-0.14918	0.0629214	0.04683	nrap
ENSDARG00000073810	1970.57	0.197753	0.0625361	0.00582226	thbs2b
ENSDARG00000053862	1606.53	-0.471802	0.120581	0.000267776	crygmx
ENSDARG00000074001	2029.69	-0.227414	0.0869399	0.0167926	crygmxl2
ENSDARG00000045065	580.225	-0.172258	0.0694532	0.031674	vti1a
ENSDARG00000075931	564.86	-0.794188	0.253471	0.00208363	acsl5
ENSDARG00000105665	18.5256	1.0827	0.42628	0.00771882
ENSDARG00000006125	2651.6	-0.11222	0.0393383	0.0251083	csnk1db
ENSDARG00000045051	1251.95	-0.356158	0.100311	0.00102225	slc16a3
ENSDARG00000028088	235.764	-0.224183	0.103247	0.0366984	galk1
ENSDARG00000071409	1513.38	-0.133293	0.0474117	0.022856	arl3b
ENSDARG00000074396	203.114	0.465668	0.157312	0.00391158	fscn2b
ENSDARG00000080009	4978.28	0.172215	0.0582751	0.0115334	bahcc1b
ENSDARG00000096701	81.7389	0.704024	0.354449	0.0204752	si:dkey-21e13.3
ENSDARG00000100862	233.084	-0.286838	0.134523	0.0290755	gprc5c
ENSDARG00000045039	11.9196	-1.90075	0.446481	7.64262e-05	kcnj16
ENSDARG00000086645	3096.03	0.104855	0.0360618	0.0239553	hs3st3b1b
ENSDARG00000096991	363.431	0.262409	0.0826894	0.00391158	LOC570372
ENSDARG00000100708	162.256	0.584263	0.150794	0.000281989	jakmip3
ENSDARG00000117808	59.6474	-0.718212	0.38931	0.0240408
ENSDARG00000003077	313.315	-0.362387	0.100558	0.000842999	gpx9
ENSDARG00000095947	1798.44	-0.208215	0.0529141	0.000560577	adkb
ENSDARG00000060257	1351.67	0.164599	0.063054	0.0254386	zranb1a
ENSDARG00000077207	111.483	0.385402	0.158176	0.0132845	lzts2b
ENSDARG00000111997	23.734	-0.758431	0.338358	0.0137964
ENSDARG00000105018	477.01	-0.349196	0.148056	0.0168244	lrrc20
ENSDARG00000087473	189.664	0.27528	0.153861	0.0485672	dnajb12b
ENSDARG00000098983	103.173	0.870403	0.305364	0.00398931
ENSDARG00000075883	1000.13	0.231299	0.117276	0.0471206	bub3
ENSDARG00000076623	633.45	0.400228	0.183525	0.0199093
ENSDARG00000014569	1444.27	0.231096	0.0886999	0.016639	hnrnpr
ENSDARG00000103887	302.477	0.338951	0.126204	0.00925633	LOC101883470
ENSDARG00000002748	377.699	0.186	0.0814097	0.0396723	sema6d
ENSDARG00000117245	171.283	0.297503	0.138073	0.0271051
ENSDARG00000042637	824.464	0.485175	0.182117	0.00739959	tert
ENSDARG00000068387	30.87	0.699609	0.463708	0.035272	slc6a18
ENSDARG00000059354	456.065	-0.522789	0.174172	0.00344424	glmp
ENSDARG00000021864	26336.8	0.183225	0.0716087	0.0248644	rplp1
ENSDARG00000079456	556.115	-0.595184	0.110623	6.06106e-07	si:ch211-149a19.3
ENSDARG00000077855	261.012	-0.577641	0.169765	0.00115256	znrf2a
ENSDARG00000011870	1002.01	0.144496	0.0557662	0.0318574	sp8a
ENSDARG00000114159	39.8694	0.876863	0.326944	0.00586937	tmem196
ENSDARG00000076659	1484.71	0.476606	0.0826169	1.00633e-07	cdca7b
ENSDARG00000077516	884.751	0.18052	0.0779887	0.0393705	recql4
ENSDARG00000099500	32.0073	1.07837	0.319428	0.00108764	clec3bb
ENSDARG00000078522	710.463	-1.74564	0.0993989	1.91033e-66	si:ch211-80h18.1
ENSDARG00000101216	1869.24	-0.168712	0.0708115	0.0338236	meaf6
ENSDARG00000103106	274.998	-0.240354	0.0985174	0.0214015
ENSDARG00000017809	639.554	-0.20442	0.0791101	0.0202854	stard3
ENSDARG00000011076	792.572	-0.674644	0.100049	3.49327e-10	zgc:91968
ENSDARG00000000503	4378.35	-0.308031	0.0575706	1.16879e-06	stx1b
ENSDARG00000059109	1610.22	0.196922	0.0660768	0.00925776	si:dkeyp-113d7.1
ENSDARG00000023082	382.854	0.565554	0.156044	0.000621703	krt1-19d
ENSDARG00000092947	121304	-0.447624	0.173066	0.00894269	cyt1
ENSDARG00000094041	2245.23	-0.892411	0.354133	0.00761184	krt17
ENSDARG00000036830	20089.8	-0.362244	0.116794	0.00286256	krt91
ENSDARG00000006712	329.963	0.342243	0.158581	0.0234394	wipf2b
ENSDARG00000059054	24.2244	1.0768	0.340957	0.00199541	pdk2b
ENSDARG00000071150	1261.53	0.276442	0.0978531	0.00841474	cica
ENSDARG00000063417	2461.99	0.17863	0.0505767	0.00230748	erf
ENSDARG00000071097	1028.53	-0.233421	0.0978797	0.0244741
ENSDARG00000058800	884.257	-0.207664	0.0632701	0.00394209	rab25a
ENSDARG00000034668	4439.07	0.13512	0.0538064	0.0409668	celf3a
ENSDARG00000074930	49.6686	0.465502	0.292981	0.0393493	si:ch1073-70f20.1
ENSDARG00000012040	2749.24	0.166528	0.0397472	0.000332088	rnf19a
ENSDARG00000087198	878.544	-0.188932	0.0828801	0.0375608	cthrc1a
ENSDARG00000098075	3314.88	-0.123879	0.0473376	0.0367144	sh3bgrl3
ENSDARG00000099793	259.867	0.321261	0.113884	0.00729511	cspg5b
ENSDARG00000096834	1139.98	-0.207078	0.0957528	0.0432553
ENSDARG00000062664	738.487	-0.16889	0.0693136	0.0329084	oxnad1
ENSDARG00000077227	720.008	-0.246794	0.0671459	0.000947632	fbxl6
ENSDARG00000057010	246.563	-0.514115	0.182087	0.00503587	si:dkey-154b15.1
ENSDARG00000008859	484.008	0.260383	0.101464	0.0155527	mylipa
ENSDARG00000061804	415.724	0.27749	0.12838	0.0290755	si:ch211-194e15.5
ENSDARG00000035880	1160.58	-0.247343	0.0902867	0.0114719	atp6v1c1b
ENSDARG00000110963	531.028	-0.273983	0.0792484	0.00169977	trib1
ENSDARG00000070407	338.155	-0.199545	0.0882012	0.0377276	abitram
ENSDARG00000028533	18996.2	0.150491	0.0586422	0.0318623	macf1a
ENSDARG00000009194	4816.08	0.183681	0.0618438	0.0104221	col16a1
ENSDARG00000005834	1437.98	0.183347	0.0804003	0.0409227	gatad2b
ENSDARG00000070150	944.595	-0.125519	0.050758	0.0481915	jtb
ENSDARG00000035663	172.15	-0.55901	0.331148	0.0311637	zgc:103438
ENSDARG00000005023	4372.33	-0.24126	0.0733977	0.00325421	fkbp9
ENSDARG00000024209	986.369	0.245483	0.118676	0.0387238	wasf2
ENSDARG00000092310	358.301	-0.216861	0.103936	0.0439708	si:ch211-199g17.2
ENSDARG00000060830	1562.36	0.228519	0.0504628	6.33091e-05	fam83hb
ENSDARG00000016350	2736.94	0.250714	0.09914	0.0173785	cap1
ENSDARG00000013174	231.992	0.34644	0.195804	0.0390808	LOC100500933
ENSDARG00000104082	1373.98	0.200122	0.0736605	0.0179234	trps1
ENSDARG00000104929	501.564	0.193025	0.0785902	0.0279828
ENSDARG00000102995	1426.14	-0.331901	0.0615078	8.56703e-07	rbm24a
ENSDARG00000104889	4233.7	0.291092	0.0951482	0.00495598	kpnb1
ENSDARG00000087529	860.561	0.233559	0.103777	0.0313912	zgc:85936
ENSDARG00000099420	8602.73	-0.63206	0.109009	7.55173e-08	nme2b.2
ENSDARG00000100104	58.7502	-0.845581	0.206717	0.000122718	zgc:101785
ENSDARG00000101423	4082.86	-0.315638	0.066158	1.4868e-05	cyp2y3
ENSDARG00000112045	1176.93	0.286046	0.0732068	0.000413447	axl
ENSDARG00000097255	360.33	-0.190682	0.0880504	0.0467435
ENSDARG00000043085	30.7707	-0.940961	0.397667	0.0114569	alox5b.1
ENSDARG00000038878	55.4825	1.88104	0.341855	3.94949e-07	il12a
ENSDARG00000023190	4164.53	0.687155	0.0316757	3.0209e-101	kpna4
ENSDARG00000033987	909.13	-0.200747	0.0857422	0.0320622	rsrc1
ENSDARG00000079659	854.961	-0.552229	0.284352	0.0232488	wdr53
ENSDARG00000112337	67.8349	-0.525869	0.180915	0.00422176	mindy4b
ENSDARG00000117109	14.0239	-1.24853	0.479219	0.0069809	si:dkey-83h2.2
ENSDARG00000042837	2519.66	-0.15686	0.0378812	0.000450983	atp1b3b
ENSDARG00000063475	51.6828	0.627537	0.207699	0.00303467	abcg1
ENSDARG00000026049	14.5316	4.20392	0.834617	3.55107e-06	mxf
ENSDARG00000060308	1581.86	0.286901	0.0890728	0.00316599	urb1
ENSDARG00000113872	22.5868	-0.815655	0.441433	0.023868
ENSDARG00000002385	2291.24	-0.155962	0.0542297	0.0163574	atm
ENSDARG00000096597	294.798	-0.228663	0.115727	0.0474	si:ch1073-228b5.2
ENSDARG00000011488	2119.34	-0.282472	0.0904887	0.00402392	sirt2
ENSDARG00000002795	2384.7	0.151906	0.0471537	0.00726415	meis3
ENSDARG00000012915	926.07	-0.223999	0.0785165	0.0102368	ech1
ENSDARG00000098999	943.611	-0.241338	0.0729905	0.0028231	si:ch73-311h14.2
ENSDARG00000062633	20.9438	0.869628	0.396147	0.0145115	cadm2b
ENSDARG00000062553	684.833	0.387472	0.128895	0.00408847	bach1a
ENSDARG00000055344	700.011	0.529002	0.15875	0.00145893	mipep
ENSDARG00000041869	1390.89	0.278246	0.0613267	4.50545e-05	tnfrsf19
ENSDARG00000062562	655.154	-0.455809	0.176034	0.00890352	egln2
ENSDARG00000062577	7219.97	0.134507	0.0382461	0.00425789	arhgap35a
ENSDARG00000012968	2655.05	-0.243272	0.0679847	0.00136188	rhoub
ENSDARG00000100825	4241.35	-0.166389	0.0612217	0.0203074	calm3a
ENSDARG00000027418	974.897	-0.254308	0.0868541	0.00726971	trappc4
ENSDARG00000038107	2493.61	0.379154	0.140307	0.00805711	sgcg
ENSDARG00000091042	2613.13	0.214914	0.059779	0.00158983	sacs
ENSDARG00000105120	483.897	0.236722	0.0931992	0.0184759	gab2
ENSDARG00000097335	38.3412	-2.49399	0.425434	4.98903e-08
ENSDARG00000104058	399.734	-0.198768	0.0927868	0.0462491	si:dkey-31c13.1
ENSDARG00000104676	2159.78	0.207869	0.0632484	0.00402392	prkd2
ENSDARG00000102364	364.803	-1.78353	0.408753	3.97037e-05	si:dkey-202l22.6
ENSDARG00000104172	424.985	-0.526838	0.156451	0.00130234	diabloa
ENSDARG00000071658	2199.93	0.118946	0.0450122	0.0367455	ywhag2
ENSDARG00000003963	1049.24	0.209263	0.0718499	0.00976094	traf4a
ENSDARG00000090716	13026	-0.0797529	0.0285669	0.038036	cltcb
ENSDARG00000012450	1992.93	-0.157432	0.0559556	0.0183469	vmp1
ENSDARG00000037402	769.022	-0.290582	0.079435	0.000911671	lim2.3
ENSDARG00000023814	3978.8	0.225141	0.0898531	0.0207688	dyrk1ab
ENSDARG00000032430	8752.63	-0.0835062	0.031406	0.0491312	ppp2r1bb
ENSDARG00000069282	144.951	0.502543	0.230155	0.0176801	bbc3
ENSDARG00000069324	1035.06	-0.323334	0.0680854	1.61781e-05	vps53
ENSDARG00000069603	4676.81	0.165443	0.0554192	0.0122541	taok1a
ENSDARG00000034227	845.256	-0.164977	0.0730199	0.0492785	si:dkey-243i1.1
ENSDARG00000007655	150.957	-0.757885	0.229725	0.00135626	crybb1l3
ENSDARG00000097453	55.6203	-1.057	0.48574	0.0136484
ENSDARG00000068965	2010.8	-0.235331	0.0988203	0.0235197	nrip1a
ENSDARG00000068967	475.746	0.246507	0.0766579	0.00376207	zgc:153372
ENSDARG00000097247	167.569	1.50329	0.503195	0.00266201
ENSDARG00000021343	3750.88	-0.168773	0.0495003	0.00575225	wsb1
ENSDARG00000099796	19.0555	0.926475	0.728709	0.0400773	si:dkey-285b23.3
ENSDARG00000103443	763.78	-0.260165	0.0876777	0.00672515	vwde
ENSDARG00000068883	365.301	-0.346923	0.216818	0.0473947	tspan13a
ENSDARG00000097289	413.365	-0.226171	0.0804577	0.0111141
ENSDARG00000091607	37.6912	2.75605	0.582506	8.86134e-06	LOC101884284
ENSDARG00000015822	2211.39	-0.237752	0.0921411	0.0143752	sesn3
ENSDARG00000093176	111.027	0.68052	0.219636	0.00241368	zgc:77118
ENSDARG00000033161	178.122	0.368199	0.151335	0.0140441	sst1.2
ENSDARG00000068726	1021.27	0.25461	0.0860898	0.00700559	masp1
ENSDARG00000104665	4088.91	0.101401	0.0354566	0.0274105	kirrel3l
ENSDARG00000077236	90.1964	-0.458002	0.164649	0.00593993	hspb6
ENSDARG00000026784	1957.34	0.295923	0.123384	0.0180536	robo1
ENSDARG00000092036	31.1859	1.39742	0.46374	0.00273303
ENSDARG00000028348	274.022	0.400444	0.138573	0.0051779	pax3b
ENSDARG00000091847	144.476	6.4109	0.900385	1.43545e-10	LOC110437747
ENSDARG00000068621	112.466	5.68088	0.732361	6.14698e-13	si:ch211-181d7.3
ENSDARG00000005425	735.591	-0.202567	0.0937742	0.0433205	wdfy1
ENSDARG00000098239	1398.27	-0.256416	0.0699717	0.00103625	zgc:85932
ENSDARG00000099786	14508.3	0.113161	0.0409533	0.0315714	actn4
ENSDARG00000101334	1443.63	-0.253799	0.0643729	0.000440281	ctsc
ENSDARG00000108569	9.92452	-1.35754	0.659074	0.0193855
ENSDARG00000021383	971.603	-0.408409	0.0654321	8.50521e-09	naalad2
ENSDARG00000099936	653.458	-0.221215	0.10617	0.0430583	nlrc3l
ENSDARG00000117638	120.896	-0.0789724	0.1513	0.0127412
ENSDARG00000105169	68.45	3.7657	0.25433	9.41825e-47
ENSDARG00000079760	186.878	0.676074	0.131446	1.78729e-06	zgc:112998
ENSDARG00000091760	201.789	0.348367	0.156241	0.0214823	cwf19l2
ENSDARG00000113761	2293.03	-0.216475	0.0596445	0.00136188	dync2h1
ENSDARG00000113525	177.409	-0.457516	0.113775	0.00018914	fgf12b
ENSDARG00000099430	1446.59	-0.171215	0.0496229	0.00323182	atg16l1
ENSDARG00000097973	736.144	-0.744853	0.12017	8.36942e-09
ENSDARG00000088885	2519.83	-0.448931	0.10867	0.000133666	si:ch1073-340i21.3
ENSDARG00000086735	693.891	0.655052	0.133433	5.16143e-06
ENSDARG00000105179	275.318	0.321918	0.143161	0.0218907
ENSDARG00000059202	186.935	0.304992	0.126182	0.0171742	tspan2b
ENSDARG00000117260	53.753	-0.924898	0.221827	9.32135e-05
ENSDARG00000117527	42.4028	-0.930814	0.226054	0.000113018	LOC101886164
ENSDARG00000078011	1878.78	0.202229	0.0575202	0.0021964	nav1a
ENSDARG00000058799	47.7461	-0.855555	0.26139	0.00148288	mybpha
ENSDARG00000091367	4169.77	-0.172455	0.0438482	0.00072024	prpf6
ENSDARG00000002536	2353.77	0.179757	0.0649126	0.0167753	tm9sf4
ENSDARG00000076657	793.177	0.281533	0.0655729	0.000113735	plagl2
ENSDARG00000008953	1130.3	-0.148419	0.0590924	0.0359271	pofut1
ENSDARG00000013830	1299.13	-0.198709	0.078103	0.0227816	osbpl2b
ENSDARG00000030262	419.315	-0.303012	0.150806	0.0321399	si:ch211-220i18.4
ENSDARG00000058381	3127.32	-0.255469	0.102525	0.0177199	zgc:171775
ENSDARG00000058371	24537.7	-0.237892	0.0890632	0.0142904	krt5
ENSDARG00000062770	210.594	0.397023	0.121286	0.00202468	snx21
ENSDARG00000071055	167.488	0.50233	0.157456	0.00216094	si:dkey-256k13.2
ENSDARG00000078191	229	0.238877	0.119959	0.0444246	zbtb46
ENSDARG00000062662	516.39	-0.324729	0.0810563	0.000261326	lmod3
ENSDARG00000071065	1651.6	0.150842	0.0622211	0.041671	g6pd
ENSDARG00000061445	883.292	0.197043	0.067807	0.0109393	adcy6a
ENSDARG00000008263	242.54	0.973004	0.145912	5.17955e-10	mfsd4ab
ENSDARG00000070923	655.97	0.406186	0.111591	0.000713981	zgc:158296
ENSDARG00000093317	104.277	1.36053	0.229546	3.38212e-08
ENSDARG00000057426	264.38	-0.304149	0.102135	0.00526421	oard1
ENSDARG00000059987	465.737	0.229529	0.104485	0.0345369	dnah12
ENSDARG00000005464	477.713	-0.34424	0.115917	0.00478374	dnase1l1
ENSDARG00000095002	63.191	-0.3886	0.19452	0.0267571	si:rp71-17i16.4
ENSDARG00000070818	1459.58	0.148925	0.0513499	0.0159365	pax7b
ENSDARG00000022727	1750.13	0.148736	0.0454873	0.00655442	epha2b
ENSDARG00000039255	2310.31	0.128088	0.0500435	0.0401257	klhl21
ENSDARG00000021494	508	-0.347669	0.188527	0.0354572	hnf4a
ENSDARG00000057062	3647.61	0.177529	0.053267	0.00445164	si:dkey-157g16.6
ENSDARG00000014179	2897.76	-0.243815	0.0487305	7.42188e-06	pfkma
ENSDARG00000078800	143.327	0.341867	0.216992	0.0487172	slc26a10
ENSDARG00000004452	9980.27	-0.0854562	0.0262915	0.0121922	tardbpl
ENSDARG00000053804	795.04	-0.149371	0.0564271	0.0253293	osbpl2a
ENSDARG00000078244	560.425	0.189925	0.0718146	0.0187294
ENSDARG00000053666	1071.78	-0.164851	0.0635891	0.0263302	myb
ENSDARG00000000796	1488.11	-0.38727	0.0718773	7.76868e-07	nr4a1
ENSDARG00000003206	319.999	0.289746	0.0918377	0.00361676	chchd6a
ENSDARG00000075172	262.009	-0.395747	0.130178	0.00355936	fbxo25
ENSDARG00000045367	7234.38	-0.187059	0.0720159	0.0218471	tuba1b
ENSDARG00000028625	3169.57	-0.279165	0.0646904	0.000105067	jph2
ENSDARG00000034117	2910.35	0.133401	0.0420822	0.0111289	rarga
ENSDARG00000070339	1958.57	0.169316	0.0626489	0.0208384	hoxc3a
ENSDARG00000070346	602.795	0.237991	0.0796004	0.006963	hoxc8a
ENSDARG00000094560	75.7368	1.57572	0.649574	0.00847932
ENSDARG00000059699	211.181	0.306711	0.138758	0.0240999	dnajc16
ENSDARG00000008788	85.871	-0.408121	0.197211	0.0233736	camk1gb
ENSDARG00000054846	61.9531	-1.42034	0.416239	0.000911671
ENSDARG00000102026	527.473	0.306085	0.0894921	0.00167237	gpsm2l
ENSDARG00000117352	50.4713	0.406369	0.270809	0.046415
ENSDARG00000086856	410.076	-0.601343	0.117677	2.18985e-06	stk35
ENSDARG00000102805	43.208	0.506815	0.249919	0.0220716	cyp2aa12
ENSDARG00000103347	810.977	0.517861	0.256775	0.0221531	cyp2aa3
ENSDARG00000094316	35.8699	1.26878	0.392929	0.00155298	si:rp71-80o10.4
ENSDARG00000077571	101.575	0.0269714	0.102215	0.0483056	zgc:174862
ENSDARG00000088882	130.365	0.537007	0.220116	0.0110534	si:ch211-149b19.2
ENSDARG00000027112	1510.6	0.229626	0.0747275	0.00596179	ephb4b
ENSDARG00000075024	2509.09	-0.1406	0.0506666	0.0229794	si:ch73-375g18.1
ENSDARG00000095963	22.9575	-0.926075	0.393966	0.0112122	asgrl2
ENSDARG00000053990	15452.7	0.19536	0.0760669	0.0286949	hmgb2b
ENSDARG00000027381	693.139	-0.177681	0.0687113	0.0253293	ccdc171
ENSDARG00000077405	579.296	0.392641	0.172788	0.0174628	LOC402866
ENSDARG00000044169	78.1216	0.481963	0.191928	0.0102511	prelid1b
ENSDARG00000053966	45.747	0.699573	0.262295	0.00670949	cyp17a2
ENSDARG00000099479	974.812	0.170484	0.0570412	0.0108096	syde2
ENSDARG00000103134	626.373	-0.197083	0.0661583	0.00915235	zgc:65873
ENSDARG00000098990	115.972	0.445142	0.18096	0.0115617	zgc:162858
ENSDARG00000108788	123.021	0.632465	0.165359	0.000314814	arsb
ENSDARG00000100353	139.801	-0.692993	0.182131	0.000323527	si:ch1073-398f15.1
ENSDARG00000103296	479.602	0.490585	0.193119	0.00939537	nup54
ENSDARG00000061100	2603.98	0.475632	0.139525	0.00126236	nars1
ENSDARG00000089844	212.971	-0.403388	0.128217	0.0027747
ENSDARG00000101320	297.731	-0.496525	0.186218	0.0072408
ENSDARG00000104605	119.239	0.573289	0.148788	0.000300607	si:ch73-299h12.4
ENSDARG00000060980	2135.79	0.45857	0.106145	6.80514e-05	atp8b1
ENSDARG00000007708	8011.9	0.407115	0.0998122	0.000175707	nsa2
ENSDARG00000096987	8.57076	-0.0927757	0.177967	0.0132845
ENSDARG00000090948	12.1911	-2.01121	0.503953	0.000170082	si:ch73-29c22.1
ENSDARG00000036584	270.844	0.262444	0.111014	0.0223846	st8sia5
ENSDARG00000094738	47.2034	0.886089	0.263049	0.0011723
ENSDARG00000099332	32.0111	-0.647945	0.32824	0.0217743	ly6m5
ENSDARG00000068214	5586.47	-0.214918	0.0553216	0.000655604	ccni
ENSDARG00000017602	1688.02	-0.235891	0.0611684	0.000608646	ccng2
ENSDARG00000105117	1606.44	-0.1261	0.050142	0.0458914	sdad1
ENSDARG00000103699	4373.83	0.152748	0.0442447	0.00386047	ptpn13
ENSDARG00000079637	2524.96	0.124838	0.0454067	0.0278283	alpk2
ENSDARG00000052903	242.66	0.318232	0.101776	0.00352422	rtkn2b
ENSDARG00000092726	334.857	-0.522649	0.104563	3.55107e-06
ENSDARG00000058693	9224.4	-0.153168	0.0410061	0.00159756	cast
ENSDARG00000026787	221.651	-0.314514	0.127057	0.0148856	aqp7
ENSDARG00000062970	2092.75	-0.349154	0.0576401	2.42508e-08	niban2a
ENSDARG00000007912	700.823	0.238179	0.0856902	0.0112518	si:ch211-196i2.1
ENSDARG00000005980	2514.61	0.176296	0.0594334	0.0111289	sfswap
ENSDARG00000011459	3365.23	-0.153827	0.0453883	0.00451279	gsna
ENSDARG00000016903	6650.78	-0.0989138	0.0358272	0.0316311	wdr5
ENSDARG00000063634	482.13	0.413396	0.0782678	1.23432e-06	hpse
ENSDARG00000002593	898.829	-0.403365	0.0794478	3.21047e-06	slc45a2
ENSDARG00000117618	26.8734	0.894087	0.317505	0.00450658
ENSDARG00000044691	1564.61	0.376702	0.104612	0.000872308	ppp1r3b
ENSDARG00000079031	179.335	0.370384	0.17669	0.024188	si:ch211-22d5.2
ENSDARG00000007671	725.655	-0.228851	0.0929511	0.0218907	ghrb
ENSDARG00000093052	208.225	0.428965	0.166071	0.00951705	LOC798694
ENSDARG00000062307	678.89	0.170551	0.0601991	0.0163741	ccdc61
ENSDARG00000076169	2393.26	-0.205159	0.059066	0.00240979	pold3
ENSDARG00000010047	244.224	-1.18074	0.20845	1.26803e-07	neu3.2
ENSDARG00000096368	26.462	-0.528958	0.386728	0.0448222	neu3.5
ENSDARG00000062056	1049.39	-0.257468	0.0672086	0.000613702	elmod1
ENSDARG00000079293	336.55	0.255074	0.107901	0.0229945	gdpd4b
ENSDARG00000104765	958.578	-0.157283	0.0610514	0.0284952	chek1
ENSDARG00000044619	3630.64	-0.12432	0.0449405	0.0262248	birc2
ENSDARG00000044622	1322.78	-0.210331	0.0666682	0.00508742	polq
ENSDARG00000088690	237.259	-0.339863	0.121976	0.0073106	ddias
ENSDARG00000008880	2396.9	-0.164807	0.063597	0.0258688	usp28
ENSDARG00000007184	4870.21	0.131073	0.0367037	0.003167	zbtb16a
ENSDARG00000074184	3662.87	0.119971	0.0431124	0.0275652	arhgap32b
ENSDARG00000056239	713.775	-0.294735	0.0886249	0.00228266	tmem45b
ENSDARG00000009771	1548.53	-0.205428	0.0507417	0.00040651	ppme1
ENSDARG00000086553	1287.64	-0.1445	0.0569868	0.0356302	nlrc3l1
ENSDARG00000069498	475.762	-0.813523	0.134855	2.03279e-08	phkg1b
ENSDARG00000091669	308.748	-0.712676	0.119619	2.93139e-08	bicdl2l
ENSDARG00000059365	275.86	-0.375179	0.107616	0.00114323	nipal4
ENSDARG00000032714	161.066	-0.459702	0.129471	0.000863678	gria1b
ENSDARG00000077860	3337.13	0.251424	0.115538	0.0318623	ankhd1
ENSDARG00000077938	2471.81	-0.191222	0.0624872	0.00809942	cd248b
ENSDARG00000074057	26698.8	-0.118898	0.0364289	0.00887371	calm3b
ENSDARG00000044541	989.901	0.167296	0.0640135	0.0253293	ppp1r14ba
ENSDARG00000055338	296.598	-0.343604	0.104477	0.00216094	si:dkeyp-50d11.2
ENSDARG00000021241	75.5498	0.398549	0.199933	0.0264161	zgc:165604
ENSDARG00000055523	725.481	-0.465427	0.253013	0.0290161	slc22a6l
ENSDARG00000055536	2231.35	-0.140225	0.0530638	0.029803	otub1a
ENSDARG00000055539	168.482	-1.14684	0.420418	0.00486693	epdl2
ENSDARG00000015033	209.104	-0.366426	0.133492	0.00760245	slc23a1
ENSDARG00000020645	2959.19	0.328352	0.107181	0.00398724	slc7a3a
ENSDARG00000105039	143.227	-0.680099	0.172411	0.000199899	phka1b
ENSDARG00000092044	15.7411	-0.071493	0.13931	0.0187807	si:dkey-22f5.9
ENSDARG00000044094	2402.9	-0.317139	0.0594589	1.17879e-06	gfpt2
ENSDARG00000060200	29.1085	1.10589	0.266562	9.98368e-05	rgs14b
ENSDARG00000032373	2321.28	-0.119718	0.0436515	0.0301678	rnf145b
ENSDARG00000010132	1865.97	0.160418	0.049076	0.00596179	dacha
ENSDARG00000044491	3361.13	-0.124924	0.0440865	0.0233736	kif20a
ENSDARG00000054542	24.213	-1.32926	0.384479	0.000947284	il12bb
ENSDARG00000044492	741.459	-0.210424	0.0796732	0.0173672	ublcp1
ENSDARG00000098573	3329.96	-0.16402	0.0352356	6.12514e-05	sgcd
ENSDARG00000109961	785.297	-0.158031	0.0637783	0.036403	mrpl22
ENSDARG00000076041	2575.74	0.153095	0.0527967	0.0158919	wwc1
ENSDARG00000117130	130.371	-0.451297	0.160059	0.00547798	arl10
ENSDARG00000091187	1462.75	-0.247091	0.0600236	0.000249723	uimc1
ENSDARG00000060705	412.968	0.247628	0.111703	0.0303024	nsd1b
ENSDARG00000078335	1675.18	0.213819	0.0863152	0.023392	amot
ENSDARG00000077746	18.8796	-1.79856	0.430918	0.000106225	LOC100001479
ENSDARG00000053875	9237.92	-0.224276	0.0599754	0.000960452	cryba1b
ENSDARG00000075551	409.591	-0.295156	0.0909097	0.00280989	aifm5
ENSDARG00000113268	20.7906	-1.11379	0.447471	0.00870146
ENSDARG00000020122	555.443	-0.388586	0.0788155	6.33962e-06	endou2
ENSDARG00000001857	2384.11	0.138707	0.0583294	0.0492353	aff4
ENSDARG00000094181	637.24	0.16084	0.0670148	0.0395923	shroom1
ENSDARG00000099458	1257.01	0.230589	0.102709	0.0317121	ddx46
ENSDARG00000117448	504.55	-0.376761	0.17508	0.0224882
ENSDARG00000087937	137.29	0.802083	0.278356	0.00376207	cdk4
ENSDARG00000101413	516.818	0.288483	0.0812544	0.00125175	dusp7
ENSDARG00000034624	1757.1	-0.171526	0.0633113	0.0224803	nuf2
ENSDARG00000019304	147.566	-0.427951	0.145887	0.00443136	phactr3b
ENSDARG00000097827	4906.92	0.229242	0.0897288	0.0186147	lrp1aa
[truncated: 424 more rows]
